# Supplementary material for: Data-driven discovery of high performance layered van der Waals piezoelectric NbOI2
Source: Nat Commun. 2022 Apr 7;13:1884. doi: 10.1038/s41467-022-29495-y (PMC8990070; doi:10.1038/s41467-022-29495-y)
Supplement: Supplementary file 2 — Supplementary Dataset 1 [file 41467_2022_29495_MOESM2_ESM.cif]

 
data_K329
 
_audit_creation_method            'SHELXL-2016/6'
_shelx_SHELXL_version_number      '2016/6'
_chemical_name_systematic         ?
_chemical_name_common             ?
_chemical_melting_point           ?
_chemical_formula_moiety          ?
_chemical_formula_sum
 'Cl2 Nb O' 
_chemical_formula_weight          179.81

loop_
 _atom_type_symbol
 _atom_type_description
 _atom_type_scat_dispersion_real
 _atom_type_scat_dispersion_imag
 _atom_type_scat_source
 'Cl'  'Cl'   0.1484   0.1585
 'International Tables Vol C Tables 4.2.6.8 and 6.1.1.4'
 'Nb'  'Nb'  -2.0727   0.6215
 'International Tables Vol C Tables 4.2.6.8 and 6.1.1.4'
 'O'  'O'   0.0106   0.0060
 'International Tables Vol C Tables 4.2.6.8 and 6.1.1.4'
 
_space_group_crystal_system       monoclinic
_space_group_IT_number            5
_space_group_name_H-M_alt         'C 2'
_space_group_name_Hall            'C 2y'
 
_shelx_space_group_comment
;
The symmetry employed for this shelxl refinement is uniquely defined
by the following loop, which should always be used as a source of
symmetry information in preference to the above space-group names.
They are only intended as comments.
;
 
loop_
 _space_group_symop_operation_xyz
 'x, y, z'
 '-x, y, -z'
 'x+1/2, y+1/2, z'
 '-x+1/2, y+1/2, -z'
 
_cell_length_a                    12.8629(12)
_cell_length_b                    3.9040(3)
_cell_length_c                    6.7198(6)
_cell_angle_alpha                 90
_cell_angle_beta                  105.553(3)
_cell_angle_gamma                 90
_cell_volume                      325.09(5)
_cell_formula_units_Z             4
_cell_measurement_temperature     100(2)
_cell_measurement_reflns_used      3791
_cell_measurement_theta_min        3.15
_cell_measurement_theta_max       29.52
 
_exptl_crystal_description        Thin_Plate
_exptl_crystal_colour             Dark_Red
_exptl_crystal_density_meas       'Not Measured'
_exptl_crystal_density_method     'Not Measured'
_exptl_crystal_density_diffrn     3.674          
_exptl_crystal_F_000              332
_exptl_transmission_factor_min    ?
_exptl_transmission_factor_max    ?
_exptl_crystal_size_max           0.218
_exptl_crystal_size_mid           0.121
_exptl_crystal_size_min           0.040
_exptl_absorpt_coefficient_mu     5.068
_shelx_estimated_absorpt_T_min    ?
_shelx_estimated_absorpt_T_max    ?
_exptl_absorpt_correction_type    'Multi-scan'
_exptl_absorpt_correction_T_min   0.5896  
_exptl_absorpt_correction_T_max   0.7459
_exptl_absorpt_process_details    'Sadabs, (Sheldrick 2012)'
_exptl_absorpt_special_details    ?
_diffrn_ambient_temperature       100(2)
_diffrn_radiation_wavelength      0.71073
_diffrn_radiation_type            MoK\a
_diffrn_source                    'Microfocus Sealed Tube'
_diffrn_measurement_device_type  'Bruker D8 Venture'
_diffrn_measurement_method       '\f and \w scans'
_diffrn_detector_area_resol_mean  ?
_diffrn_reflns_number             3271
_diffrn_reflns_av_unetI/netI      0.0330
_diffrn_reflns_av_R_equivalents   0.0370
_diffrn_reflns_limit_h_min        -17
_diffrn_reflns_limit_h_max        17
_diffrn_reflns_limit_k_min        -5
_diffrn_reflns_limit_k_max        4
_diffrn_reflns_limit_l_min        -8
_diffrn_reflns_limit_l_max        9
_diffrn_reflns_theta_min          3.147
_diffrn_reflns_theta_max          29.580
_diffrn_reflns_theta_full         25.242
_diffrn_measured_fraction_theta_max   0.994
_diffrn_measured_fraction_theta_full  0.991
_diffrn_reflns_Laue_measured_fraction_max    0.994
_diffrn_reflns_Laue_measured_fraction_full   0.991
_diffrn_reflns_point_group_measured_fraction_max   0.955
_diffrn_reflns_point_group_measured_fraction_full  0.980
_reflns_number_total              838
_reflns_number_gt                 830
_reflns_threshold_expression      'I > 2\s(I)'
_reflns_Friedel_coverage          0.693
_reflns_Friedel_fraction_max      0.904
_reflns_Friedel_fraction_full     0.964
 
_reflns_special_details
;
 Reflections were merged by SHELXL according to the crystal
 class for the calculation of statistics and refinement.
 
 _reflns_Friedel_fraction is defined as the number of unique
 Friedel pairs measured divided by the number that would be
 possible theoretically, ignoring centric projections and
 systematic absences.
;
 
_computing_bruker_data_scaling	  'SADABS V2012/1 (Bruker AXS Inc.)'
_computing_cell_refinement	  'APEX3 v2016.1-0 (Bruker AXS)'
_computing_data_collection	  'APEX3 (Bruker AXS)'
_computing_data_reduction	  'SAINT V8.32B (Bruker AXS Inc., 2014)'
_computing_molecular_graphics	  'Bruker SHELXTL'
_computing_publication_material	  'Bruker SHELXTL'
_computing_structure_refinement	  'SHELXL--2014 (Sheldrick 2014)'
_computing_structure_solution 	  'SHELXT--(Sheldrick 2015)'
_refine_special_details
;
 Refined as a 2-component twin.
;
_refine_ls_structure_factor_coef  Fsqd
_refine_ls_matrix_type            full
_refine_ls_weighting_scheme       calc
_refine_ls_weighting_details
'w=1/[\s^2^(Fo^2^)+(0.0455P)^2^+2.4022P] where P=(Fo^2^+2Fc^2^)/3'
_atom_sites_solution_primary      'Dual Space'
_atom_sites_solution_secondary    ?
_atom_sites_solution_hydrogens    .
_refine_ls_hydrogen_treatment     undef
_refine_ls_extinction_method      none
_refine_ls_extinction_coef        .
_refine_ls_abs_structure_details
;
 Flack x determined using 315 quotients [(I+)-(I-)]/[(I+)+(I-)]
 (Parsons, Flack and Wagner, Acta Cryst. B69 (2013) 249-259).
;
_refine_ls_abs_structure_Flack    -0.26(6)
_chemical_absolute_configuration  ?
_refine_ls_number_reflns          838
_refine_ls_number_parameters      38
_refine_ls_number_restraints      1
_refine_ls_R_factor_all           0.0280
_refine_ls_R_factor_gt            0.0269
_refine_ls_wR_factor_ref          0.0904
_refine_ls_wR_factor_gt           0.0737
_refine_ls_goodness_of_fit_ref    1.205
_refine_ls_restrained_S_all       1.205
_refine_ls_shift/su_max           0.000
_refine_ls_shift/su_mean          0.000
 
loop_
 _atom_site_label
 _atom_site_type_symbol
 _atom_site_fract_x
 _atom_site_fract_y
 _atom_site_fract_z
 _atom_site_U_iso_or_equiv
 _atom_site_adp_type
 _atom_site_occupancy
 _atom_site_site_symmetry_order  
 _atom_site_calc_flag
 _atom_site_refinement_flags_posn
 _atom_site_refinement_flags_adp
 _atom_site_refinement_flags_occupancy
 _atom_site_disorder_assembly
 _atom_site_disorder_group
Nb1 Nb 0.49974(6) 0.69664(16) 0.71999(14) 0.0107(2) Uani 1 1 d . . . . .
Cl1 Cl 0.63449(17) 0.7531(6) 1.0682(6) 0.0168(6) Uani 1 1 d . . . . .
Cl2 Cl 0.34418(16) 0.7451(7) 0.4187(6) 0.0166(6) Uani 1 1 d . . . . .
O1 O 0.4992(6) 0.241(2) 0.7245(9) 0.0170(19) Uani 1 1 d . . . . .
 
loop_
 _atom_site_aniso_label
 _atom_site_aniso_U_11
 _atom_site_aniso_U_22
 _atom_site_aniso_U_33
 _atom_site_aniso_U_23
 _atom_site_aniso_U_13
 _atom_site_aniso_U_12
Nb1 0.0137(3) 0.0105(4) 0.0087(5) 0.0000(4) 0.0042(3) -0.0002(4)
Cl1 0.0144(8) 0.0215(18) 0.0143(10) 0.0002(16) 0.0035(13) -0.0016(8)
Cl2 0.0105(7) 0.0216(17) 0.0184(10) -0.0004(18) 0.0049(12) 0.0002(8)
O1 0.028(3) 0.010(6) 0.015(3) -0.002(2) 0.009(4) -0.001(3)
 
_geom_special_details
;
 All esds (except the esd in the dihedral angle between two l.s. planes)
 are estimated using the full covariance matrix.  The cell esds are taken
 into account individually in the estimation of esds in distances, angles
 and torsion angles; correlations between esds in cell parameters are only
 used when they are defined by crystal symmetry.  An approximate (isotropic)
 treatment of cell esds is used for estimating esds involving l.s. planes.
;
 
loop_
 _geom_bond_atom_site_label_1
 _geom_bond_atom_site_label_2
 _geom_bond_distance
 _geom_bond_site_symmetry_2
 _geom_bond_publ_flag
Nb1 O1 1.778(9) . ?
Nb1 O1 2.127(9) 1_565 ?
Nb1 Cl2 2.437(3) 2_656 ?
Nb1 Cl2 2.443(3) . ?
Nb1 Cl1 2.521(3) . ?
Nb1 Cl1 2.524(3) 2_657 ?
Nb1 Nb1 2.9584(18) 2_656 ?
Nb1 Nb1 3.7614(18) 2_657 ?
Nb1 Nb1 3.9040(3) 1_545 ?
Nb1 Nb1 3.9040(3) 1_565 ?
 
loop_
 _geom_angle_atom_site_label_1
 _geom_angle_atom_site_label_2
 _geom_angle_atom_site_label_3
 _geom_angle
 _geom_angle_site_symmetry_1
 _geom_angle_site_symmetry_3
 _geom_angle_publ_flag
O1 Nb1 O1 178.1(3) . 1_565 ?
O1 Nb1 Cl2 95.2(2) . 2_656 ?
O1 Nb1 Cl2 86.21(19) 1_565 2_656 ?
O1 Nb1 Cl2 94.9(2) . . ?
O1 Nb1 Cl2 85.95(19) 1_565 . ?
Cl2 Nb1 Cl2 104.65(8) 2_656 . ?
O1 Nb1 Cl1 94.4(2) . . ?
O1 Nb1 Cl1 84.45(18) 1_565 . ?
Cl2 Nb1 Cl1 85.20(9) 2_656 . ?
Cl2 Nb1 Cl1 165.77(9) . . ?
O1 Nb1 Cl1 94.1(2) . 2_657 ?
O1 Nb1 Cl1 84.23(17) 1_565 2_657 ?
Cl2 Nb1 Cl1 165.23(10) 2_656 2_657 ?
Cl2 Nb1 Cl1 85.90(8) . 2_657 ?
Cl1 Nb1 Cl1 82.70(8) . 2_657 ?
O1 Nb1 Nb1 91.03(18) . 2_656 ?
O1 Nb1 Nb1 90.86(15) 1_565 2_656 ?
Cl2 Nb1 Nb1 52.77(9) 2_656 2_656 ?
Cl2 Nb1 Nb1 52.59(8) . 2_656 ?
Cl1 Nb1 Nb1 137.95(8) . 2_656 ?
Cl1 Nb1 Nb1 138.47(9) 2_657 2_656 ?
O1 Nb1 Nb1 88.97(18) . 2_657 ?
O1 Nb1 Nb1 89.14(15) 1_565 2_657 ?
Cl2 Nb1 Nb1 127.01(9) 2_656 2_657 ?
Cl2 Nb1 Nb1 127.63(9) . 2_657 ?
Cl1 Nb1 Nb1 41.83(7) . 2_657 ?
Cl1 Nb1 Nb1 41.75(7) 2_657 2_657 ?
Nb1 Nb1 Nb1 179.78(6) 2_656 2_657 ?
O1 Nb1 Nb1 1.05(18) . 1_545 ?
O1 Nb1 Nb1 179.12(15) 1_565 1_545 ?
Cl2 Nb1 Nb1 94.45(7) 2_656 1_545 ?
Cl2 Nb1 Nb1 94.44(7) . 1_545 ?
Cl1 Nb1 Nb1 95.02(6) . 1_545 ?
Cl1 Nb1 Nb1 95.01(6) 2_657 1_545 ?
Nb1 Nb1 Nb1 90.0 2_656 1_545 ?
Nb1 Nb1 Nb1 90.0 2_657 1_545 ?
O1 Nb1 Nb1 178.95(18) . 1_565 ?
O1 Nb1 Nb1 0.88(15) 1_565 1_565 ?
Cl2 Nb1 Nb1 85.55(7) 2_656 1_565 ?
Cl2 Nb1 Nb1 85.56(7) . 1_565 ?
Cl1 Nb1 Nb1 84.98(6) . 1_565 ?
Cl1 Nb1 Nb1 84.99(6) 2_657 1_565 ?
Nb1 Nb1 Nb1 90.0 2_656 1_565 ?
Nb1 Nb1 Nb1 90.0 2_657 1_565 ?
Nb1 Nb1 Nb1 180.00(6) 1_545 1_565 ?
Nb1 Cl1 Nb1 96.42(8) . 2_657 ?
Nb1 Cl2 Nb1 74.64(7) 2_656 . ?
Nb1 O1 Nb1 178.1(3) . 1_545 ?
 
_refine_diff_density_max    1.588
_refine_diff_density_min   -0.986
_refine_diff_density_rms    0.277

# start Validation Reply Form
_vrf_PLAT111_K329
;
PROBLEM: ADDSYM Detects New (Pseudo) Centre of Symmetry . 100 %Fit
RESPONSE: C2 is correct as the space group I2/n the atoms were disorderd
          and some atoms's thermal parameters become NPD.
;
_vrf_PLAT112_K329
;
PROBLEM: ADDSYM Detects New (Pseudo) Symm. Elem m 100 %Fit
RESPONSE: C2 is correct as the space group I2/n the atoms were disorderd
          and some atoms's thermal parameters become NPD.
;
_vrf_PLAT113_K329
;
PROBLEM: ADDSYM Suggests Possible Pseudo/New Space Group I2/n Check
RESPONSE: C2 is correct as the space group I2/n the atoms were disorderd
          and some atoms's thermal parameters become NPD.
;
# end Validation Reply Form

_shelx_res_file
;
TITL K329.res in C2
    K329.res
    created by SHELXL-2016/6 at 16:30:39 on 19-Oct-2020
CELL  0.71073  12.8629   3.9040   6.7198   90.000  105.553   90.000
ZERR    4.000   0.0012   0.0003   0.0006    0.000    0.003    0.000
LATT -7
SYMM -X, Y, -Z
SFAC CL NB O
UNIT 8 4 4
ACTA
TEMP 24.850
L.S. 10
EQIV $1 +X,Y-1,+Z
EQIV $2 +X,1+Y,+Z
EQIV $3 1-X,+Y,1-Z
EQIV $4 1-X,+Y,2-Z
TEMP -173.150
BIND Nb1 Nb1_$1
BIND Nb1 Nb1_$2
BIND Nb1 Nb1_$3
BIND Nb1 Nb1_$4
BIND Nb1 Cl1_$4
BIND Nb1 O1_$2
TWIN 1 0 1 0 -1 0 0 0 -1
LIST 4
FMAP 2
PLAN 20
WGHT    0.045500    2.402200
BASF   0.47012
FVAR       0.14092
NB1   2    0.499741    0.696642    0.719990    11.00000    0.01374    0.01048 =
         0.00865    0.00000    0.00421   -0.00025
CL1   1    0.634487    0.753089    1.068208    11.00000    0.01438    0.02154 =
         0.01426    0.00021    0.00353   -0.00158
CL2   1    0.344177    0.745057    0.418678    11.00000    0.01050    0.02157 =
         0.01844   -0.00038    0.00489    0.00019
O1    3    0.499222    0.241289    0.724498    11.00000    0.02799    0.01023 =
         0.01478   -0.00191    0.00918   -0.00061
HKLF 4


REM  K329.res in C2
REM R1 =  0.0269 for     830 Fo > 4sig(Fo)  and  0.0280 for all     838 data
REM     38 parameters refined using      1 restraints

END

WGHT      0.0456      2.3982

REM Highest difference peak  1.588,  deepest hole -0.986,  1-sigma level  0.277
Q1    1   0.4992  0.8876  0.7267  11.00000  0.05    1.59
Q2    1   0.4889  0.7024  0.8389  11.00000  0.05    1.59
Q3    1   0.6483  0.7560  1.1253  11.00000  0.05    1.40
Q4    1   0.6444  0.6060  1.0953  11.00000  0.05    1.16
Q5    1   0.6574  0.7293  0.9803  11.00000  0.05    1.08
Q6    1   0.7202  1.1971  1.0765  11.00000  0.05    1.06
Q7    1   0.4988  0.4899  0.7182  11.00000  0.05    0.93
Q8    1   0.3476  0.7402  0.5366  11.00000  0.05    0.92
Q9    1   0.5171  0.6976  0.6439  11.00000  0.05    0.88
Q10   1   0.3529  0.6085  0.4034  11.00000  0.05    0.84
Q11   1   0.4822  0.6958  0.6020  11.00000  0.05    0.82
Q12   1   0.5303  0.2115  0.8748  11.00000  0.05    0.72
Q13   1   0.2159  0.7147  0.2225  11.00000  0.05    0.72
Q14   1   0.5000  0.9297  0.5000  10.50000  0.05    0.70
Q15   1   0.6556  1.1791  1.1049  11.00000  0.05    0.68
Q16   1   0.3981  0.6931  0.3683  11.00000  0.05    0.66
Q17   1   0.6885  0.4219  0.9563  11.00000  0.05    0.64
Q18   1   0.5630  0.9513  0.9287  11.00000  0.05    0.63
Q19   1   0.6882  0.4288  1.1525  11.00000  0.05    0.63
Q20   1   0.2822  1.1598  0.4159  11.00000  0.05    0.62
;
_shelx_res_checksum    3044

_shelx_hkl_file
;
   4   0   0   83.31    4.01
   4   0   0   87.73    4.13
   4   0   0   81.39    4.00
  -4   0   0   78.56    4.00
  -4   0   0   78.64    4.00
  -6   0   0  679.21   35.27
   6   0   0  670.86   35.29
   8   0   0  389.89   19.06
   8   0   0  425.65   19.26
  -8   0   0  384.36   19.05
  -8   0   0  378.92   19.05
  -8   0   0  396.68   19.01
 -10   0   0   39.11    2.09
 -10   0   0   38.08    2.09
 -10   0   0   40.35    2.03
  10   0   0   42.94    2.32
  10   0   0   39.44    2.13
  10   0   0   39.37    2.09
  10   0   0   39.64    2.11
  12   0   0   96.55    4.81
  12   0   0   97.43    4.84
  12   0   0   94.90    4.85
 -12   0   0   95.13    4.72
 -12   0   0   95.29    4.82
 -12   0   0   94.83    4.80
 -14   0   0  131.70    6.70
  14   0   0  136.99    6.75
  14   0   0  135.01    6.77
  16   0   0   29.14    1.78
  16   0   0   30.55    1.81
 -16   0   0   31.41    1.75
   1   1   0  609.99   30.31
  -3  -1   0   29.53    1.39
  -3  -1   0   28.81    1.36
  -3  -1   0   25.01    1.42
   3  -1   0   28.65    1.36
   3  -1   0   29.20    1.46
  -3  -1   0   28.57    1.44
   3  -1   0   29.42    1.40
   3   1   0   28.24    1.42
  -3   1   0   25.94    1.36
   3   1   0   24.73    1.43
  -3   1   0   25.40    1.39
   3   1   0   23.95    1.35
   5  -1   0  144.04    6.34
  -5  -1   0  121.80    6.18
   5  -1   0  120.31    6.18
  -5  -1   0  140.74    6.31
   5  -1   0  127.55    6.15
  -5  -1   0  127.34    6.25
  -5   1   0  128.60    6.21
  -5   1   0  127.76    6.15
   5   1   0  117.04    6.19
   5   1   0  122.39    6.16
   5   1   0  116.99    6.27
   5   1   0  131.35    6.27
   7  -1   0  385.65   20.11
  -7  -1   0  424.54   20.24
   7  -1   0  440.36   20.34
  -7   1   0  413.95   20.12
   7   1   0  414.53   20.23
   7   1   0  439.88   20.33
  -7   1   0  411.00   20.19
  -9  -1   0   55.83    2.91
  -9  -1   0   65.41    3.00
   9  -1   0   50.28    2.90
   9   1   0   65.65    3.12
   9   1   0   60.12    2.97
   9   1   0   51.83    2.88
  -9   1   0   54.10    2.84
   9   1   0   54.12    2.93
  -9   1   0   52.95    2.92
  -9   1   0   59.26    2.83
 -11  -1   0   22.17    1.28
  11  -1   0   22.41    1.42
  11  -1   0   21.45    1.25
 -11  -1   0   20.83    1.22
 -11   1   0   22.20    1.15
 -11   1   0   19.35    1.14
  11   1   0   20.79    1.26
  11   1   0   19.58    1.25
  11   1   0   20.84    1.57
  11   1   0   20.27    1.21
  13  -1   0  110.16    5.35
 -13  -1   0  100.74    5.33
  13   1   0  108.04    5.30
 -13   1   0  108.91    5.20
 -13   1   0  104.05    5.20
  13   1   0   97.76    5.33
 -15  -1   0   51.05    2.83
  15  -1   0   49.77    2.86
  15  -1   0   51.00    2.79
 -15   1   0   53.58    2.68
  15   1   0   51.97    2.80
  15   1   0   53.07    2.86
   0  -2   0  712.24   35.60
   0   2   0  700.21   35.62
  -2  -2   0  212.06   10.09
  -2  -2   0  208.85   10.04
   2  -2   0  197.60   10.01
   2  -2   0  220.64   10.03
  -2  -2   0  206.40   10.03
   2  -2   0  198.95    9.98
  -2   2   0  219.74   10.01
  -2   2   0  204.54   10.02
   2   2   0  197.17   10.10
   4  -2   0   85.48    4.47
  -4  -2   0   78.57    4.48
  -4  -2   0   86.82    4.43
   4  -2   0   92.12    4.39
  -4  -2   0   92.52    4.42
   4  -2   0   92.10    4.45
  -4  -2   0   90.90    4.38
   4   2   0   91.39    4.52
   4   2   0   87.73    4.39
  -4   2   0   90.21    4.40
   4   2   0   98.53    4.44
  -6  -2   0  348.80   16.71
   6  -2   0  354.42   16.80
  -6  -2   0  336.01   16.78
   6  -2   0  324.58   17.03
  -6  -2   0  332.22   16.87
   6   2   0  349.04   16.73
  -6   2   0  347.24   16.74
   6   2   0  374.70   16.87
   6   2   0  359.07   16.90
  -8  -2   0  230.04   10.80
   8  -2   0  220.66   10.60
   8  -2   0  235.14   10.86
   8  -2   0  213.78   10.68
  -8  -2   0  212.41   10.67
   8   2   0  215.60   10.61
  -8   2   0  223.50   10.63
   8   2   0  201.75   10.79
  10  -2   0   42.40    2.08
  10  -2   0   40.98    2.33
  10  -2   0   39.20    2.15
 -10  -2   0   42.97    2.27
  10   2   0   39.95    2.09
 -10   2   0   38.86    2.10
  10   2   0   37.95    2.23
  10   2   0   41.13    2.33
 -12  -2   0   74.88    3.72
  12  -2   0   67.75    3.53
 -12   2   0   60.92    3.43
  12   2   0   66.19    3.42
  14  -2   0   85.36    4.48
 -14  -2   0   94.59    4.56
  14   2   0   78.02    4.32
  16   2   0    0.16    0.18
   1  -3   0  161.59    8.43
  -1  -3   0  178.57    8.41
   1  -3   0  172.59    8.37
  -1  -3   0  169.06    8.63
  -1  -3   0  171.57    8.37
   1  -3   0  168.35    8.35
  -1   3   0  179.62    8.38
  -1   3   0  172.95    8.37
   1   3   0  170.20    8.43
   3  -3   0   86.39    4.10
   3  -3   0   93.14    4.17
  -3  -3   0   86.85    4.25
  -3  -3   0   80.36    4.16
   3  -3   0   81.77    4.22
   3  -3   0   83.56    4.09
  -3  -3   0   81.81    4.15
  -3   3   0   82.07    4.16
   3   3   0   73.73    4.24
  -3   3   0   85.73    4.10
   5  -3   0   84.55    4.07
  -5  -3   0   79.18    4.13
  -5  -3   0   75.62    4.19
  -5  -3   0   84.29    4.12
  -5  -3   0   81.00    4.04
   5  -3   0   84.92    4.14
   5  -3   0   79.49    4.14
  -5   3   0   80.34    4.08
   5   3   0   85.61    4.07
   5   3   0   83.91    4.24
   7  -3   0  146.33    7.27
   7  -3   0  128.42    7.30
  -7  -3   0  135.78    7.24
  -7  -3   0  156.06    7.26
  -7  -3   0  146.28    7.38
   7  -3   0  152.78    7.19
  -7   3   0  146.72    7.21
   7   3   0  162.32    7.30
  -9  -3   0   47.46    2.48
   9  -3   0   45.29    2.38
  -9  -3   0   52.45    2.99
   9  -3   0   44.30    2.59
   9   3   0   48.54    2.59
  -9   3   0   42.18    2.48
 -11  -3   0   38.72    2.14
 -11  -3   0   34.77    1.97
  11  -3   0   36.73    1.99
  11  -3   0   36.03    1.87
  11   3   0   30.39    2.07
  13  -3   0   49.18    2.80
 -13  -3   0   55.12    2.97
  13  -3   0   50.66    2.68
   0  -4   0  143.01    7.31
   0  -4   0  146.23    7.31
   0  -4   0  144.56    7.39
   0   4   0  159.24    7.36
  -2  -4   0   80.65    3.95
   2  -4   0   66.87    4.08
  -2  -4   0   76.50    3.89
   2  -4   0   81.21    3.97
   2  -4   0   71.08    3.95
  -2  -4   0   75.72    3.91
   2  -4   0   77.38    3.89
   2   4   0   78.86    3.98
  -2   4   0   79.29    3.84
   4  -4   0   70.01    3.86
   4  -4   0   66.87    3.83
   4  -4   0   71.83    3.63
  -4  -4   0   79.25    3.79
  -4  -4   0   72.24    3.67
  -4  -4   0   68.97    3.61
   6  -4   0   83.11    4.49
  -6  -4   0   86.82    4.60
   6  -4   0   88.56    4.41
   6  -4   0   91.17    4.40
  -6  -4   0   86.97    4.34
  -6  -4   0   89.69    4.47
   8  -4   0   58.71    3.11
  -8  -4   0   63.69    3.38
   8  -4   0   63.30    3.24
   8  -4   0   57.71    3.21
  10  -4   0   35.98    2.08
 -10  -4   0   40.70    2.23
 -10  -4   0   42.68    2.40
  -1  -5   0   41.26    2.32
  -1  -5   0   41.33    2.28
  -1  -5   0   41.64    2.29
   1  -5   0   42.89    2.42
   1  -5   0   42.59    2.30
   1  -5   0   42.17    2.25
  -3  -5   0   60.29    3.31
   3  -5   0   63.53    3.33
  -3  -5   0   62.11    3.35
  -3  -5   0   70.38    3.46
   3  -5   0   63.57    3.46
   5  -5   0   42.18    2.45
  -5  -5   0   48.14    2.54
  -5  -5   0   39.32    2.26
   5  -5   0   43.56    2.35
  -5  -5   0   46.12    2.41
 -16   0   1    5.56    0.48
  16   0  -1    4.32    0.46
  16   0  -1    4.53    0.45
  14   0  -1    3.17    0.37
 -14   0   1    3.85    0.37
 -12   0   1   17.97    1.01
 -12   0   1   19.16    1.08
 -12   0   1   16.74    1.05
  12   0  -1   17.91    1.07
 -12   0   1   18.02    1.29
  10   0  -1    1.18    0.30
  10   0  -1    1.38    0.17
 -10   0   1    1.44    0.15
 -10   0   1    1.41    0.17
 -10   0   1    0.85    0.22
 -10   0   1    1.24    0.15
  -8   0   1   -0.01    0.03
  -8   0   1    0.00    0.03
   8   0  -1    0.03    0.06
  -8   0   1    0.07    0.05
   8   0  -1    0.02    0.05
  -8   0   1    0.05    0.03
  -6   0   1   27.01    1.46
   6   0  -1   28.21    1.57
   6   0  -1   29.22    1.46
  -6   0   1   26.55    1.44
  -6   0   1   29.87    1.45
  -4   0   1    7.51    0.43
   4   0  -1    8.23    0.50
  -4   0   1    7.24    0.41
   4   0  -1    6.65    0.42
  -2   0   1    3.23    0.22
   2   0  -1    4.17    0.28
  -2   0   1    3.86    0.27
   2   0  -1    3.39    0.22
  -2   0   1    3.59    0.20
   2   0  -1    3.91    0.20
  -2   0   1    3.84    0.21
   2   0  -1    3.96    0.22
   0   0  -1    3.33    0.17
   2   0   1    2.43    0.16
   2   0   1    2.38    0.18
  -2   0  -1    2.29    0.16
  -2   0  -1    2.24    0.17
  -2   0  -1    2.28    0.16
   2   0   1    2.21    0.16
  -4   0  -1   28.03    1.33
   4   0   1   25.40    1.30
  -4   0  -1   26.67    1.31
   4   0   1   23.68    1.31
   4   0   1   23.19    1.34
   6   0   1   11.82    0.79
  -6   0  -1   10.73    0.68
  -6   0  -1   13.16    0.71
  -6   0  -1   13.30    0.64
   6   0   1   11.47    0.68
   6   0   1   10.04    0.71
   6   0   1   12.09    0.70
   8   0   1    2.18    0.26
   8   0   1    2.19    0.22
  -8   0  -1    2.27    0.22
  -8   0  -1    2.20    0.23
   8   0   1    2.74    0.25
  -8   0  -1    2.54    0.19
   8   0   1    2.28    0.32
 -10   0  -1    5.14    0.34
  10   0   1    4.94    0.40
  10   0   1    4.90    0.44
  10   0   1    4.91    0.42
  10   0   1    5.05    0.51
 -10   0  -1    4.91    0.40
  12   0   1   18.64    1.17
  12   0   1   19.91    1.26
 -12   0  -1   20.58    1.21
  12   0   1   22.00    1.25
 -12   0  -1   20.68    1.10
  14   0   1    0.63    0.19
 -14   0  -1    0.81    0.18
  14   0   1    0.45    0.21
 -14   0  -1    0.46    0.15
  16   0   1    0.45    0.19
  16   0   1    1.02    0.26
 -16   0  -1    0.42    0.21
 -17  -1   1    1.31    0.30
  17  -1  -1    1.55    0.31
  17  -1  -1    1.74    0.38
  17   1  -1    1.64    0.33
  17   1  -1    1.95    0.30
 -15  -1   1    0.87    0.23
  15  -1  -1    1.34    0.25
  15   1  -1    1.59    0.21
  15   1  -1    1.03    0.26
 -15   1   1    1.20    0.21
  13  -1  -1   16.24    0.99
 -13  -1   1   15.23    1.01
  13   1  -1   14.52    1.02
  13   1  -1   15.56    1.01
  13   1  -1   15.74    0.94
 -13   1   1   15.35    1.03
 -11  -1   1    1.97    0.21
 -11  -1   1    2.29    0.28
 -11  -1   1    2.24    0.32
  11  -1  -1    2.58    0.73
  11  -1  -1    2.04    0.26
 -11   1   1    2.30    0.20
 -11   1   1    2.66    0.36
 -11   1   1    1.60    0.20
  11   1  -1    2.33    0.32
 -11   1   1    1.73    0.26
  11   1  -1    2.18    0.28
  11   1  -1    1.92    0.23
  11   1  -1    1.77    0.21
   9  -1  -1    4.03    0.42
  -9  -1   1    3.59    0.34
  -9  -1   1    3.87    0.42
   9  -1  -1    3.73    0.31
  -9  -1   1    3.75    0.31
  -9   1   1    3.44    0.40
   9   1  -1    3.68    0.32
  -9   1   1    4.14    0.34
  -9   1   1    4.01    0.29
   9   1  -1    3.48    0.28
   9   1  -1    3.32    0.39
  -9   1   1    3.56    0.29
   9   1  -1    3.90    0.36
   7  -1  -1    5.60    0.52
  -7  -1   1    7.69    0.57
   7  -1  -1    6.61    0.54
  -7  -1   1    6.84    0.63
   7  -1  -1    7.14    0.42
  -7   1   1    6.88    0.44
   7   1  -1    7.01    0.45
  -7   1   1    7.51    0.58
   7   1  -1    7.98    0.57
   7   1  -1    6.80    0.40
  -7   1   1    7.33    0.47
  -7   1   1    6.47    0.40
   7   1  -1    6.52    0.50
   5  -1  -1   14.09    0.82
   5  -1  -1   12.75    0.73
  -5  -1   1   12.98    0.72
   5  -1  -1   12.87    0.71
  -5  -1   1   13.57    0.81
  -5  -1   1   12.59    0.79
   5   1  -1   13.42    0.73
   5   1  -1   12.45    0.78
  -5   1   1   13.07    0.72
   5   1  -1   13.73    0.81
  -5   1   1   14.79    0.84
  -5   1   1   13.85    0.75
  -3  -1   1    0.60    0.09
   3  -1  -1    0.64    0.09
   3  -1  -1    0.56    0.07
  -3  -1   1    0.64    0.09
  -3  -1   1    0.55    0.07
   3  -1  -1    0.60    0.08
   3   1  -1    0.56    0.09
  -3   1   1    0.61    0.07
  -3   1   1    0.65    0.09
   3   1  -1    0.55    0.09
  -1  -1   1    3.77    0.25
  -1  -1   1    3.85    0.27
   1  -1  -1    3.87    0.25
   1  -1  -1    3.95    0.25
   1  -1  -1    3.61    0.24
   1  -1  -1    3.87    0.28
  -1   1   1    4.17    0.25
  -1   1   1    3.76    0.27
  -1   1   1    3.69    0.24
   1   1  -1    3.86    0.27
  -1   1   1    4.00    0.25
  -1  -1  -1    1.09    0.12
  -1  -1  -1    1.01    0.11
   1  -1   1    1.13    0.09
  -1  -1  -1    0.99    0.09
   1  -1   1    0.99    0.10
   1   1   1    1.06    0.11
   1   1   1    1.08    0.12
   1   1   1    1.16    0.10
  -1   1  -1    1.02    0.08
  -3  -1  -1    3.50    0.26
   3  -1   1    3.43    0.24
  -3  -1  -1    3.83    0.24
  -3  -1  -1    3.71    0.28
   3  -1   1    3.59    0.21
  -3  -1  -1    3.75    0.26
  -3   1  -1    4.06    0.26
   3   1   1    3.67    0.26
   3   1   1    3.71    0.28
  -3   1  -1    3.58    0.21
   5  -1   1   18.95    1.01
   5  -1   1   18.84    1.10
  -5  -1  -1   17.65    1.14
  -5  -1  -1   18.64    1.02
  -5  -1  -1   16.37    1.05
   5  -1   1   18.81    0.95
   5   1   1   19.68    1.12
  -5   1  -1   19.23    0.95
   5   1   1   19.58    1.04
  -5   1  -1   18.37    1.08
   5   1   1   19.03    1.06
   5   1   1   19.61    1.04
  -7  -1  -1    0.41    0.11
  -7  -1  -1    0.40    0.09
   7  -1   1    0.47    0.07
   7  -1   1    0.40    0.16
   7  -1   1    0.42    0.11
  -7   1  -1    0.38    0.11
  -7   1  -1    0.56    0.10
  -7   1  -1    0.52    0.09
   7   1   1    0.68    0.15
   7   1   1    0.57    0.13
   7   1   1    0.84    0.20
   7   1   1    0.60    0.17
  -9  -1  -1    1.02    0.20
   9  -1   1    1.32    0.19
   9  -1   1    1.66    0.25
   9  -1   1    1.13    0.13
   9   1   1    1.09    0.22
   9   1   1    1.42    0.19
  -9   1  -1    0.91    0.13
  -9   1  -1    1.19    0.15
  -9   1  -1    1.22    0.24
   9   1   1    0.95    0.21
   9   1   1    1.27    0.21
  11  -1   1   15.51    1.13
  11  -1   1   16.22    0.98
 -11  -1  -1   17.25    1.03
  11  -1   1   15.47    1.04
  11  -1   1   15.36    0.87
  11   1   1   15.24    1.00
 -11   1  -1   14.22    0.85
  11   1   1   13.51    0.97
 -11   1  -1   15.89    0.89
 -13  -1  -1    3.64    0.38
  13  -1   1    2.91    0.40
  13  -1   1    3.11    0.35
  13   1   1    3.79    0.40
 -13   1  -1    3.37    0.28
 -13   1  -1    3.19    0.42
  13   1   1    3.66    0.41
  15  -1   1    4.33    0.52
  15  -1   1    4.54    0.48
 -15  -1  -1    4.90    0.49
  15   1   1    4.01    0.49
  15   1   1    5.41    0.53
 -15   1  -1    5.20    0.41
 -16  -2   1    4.49    0.50
  16  -2  -1    4.33    0.50
  14  -2  -1    2.24    0.33
 -14  -2   1    2.60    0.37
  10  -2  -1    1.53    0.21
 -10  -2   1    1.78    0.26
 -10  -2   1    1.54    0.21
  10  -2  -1    1.59    0.28
 -10  -2   1    1.60    0.25
  10  -2  -1    1.67    0.18
  10   2  -1    1.67    0.28
 -10   2   1    2.03    0.20
   8  -2  -1    0.78    0.16
  -8  -2   1    1.10    0.19
   8  -2  -1    0.96    0.23
  -8  -2   1    1.04    0.24
  -8  -2   1    1.09    0.15
   8  -2  -1    1.06    0.13
   8   2  -1    1.22    0.19
   8   2  -1    1.23    0.28
  -8   2   1    0.89    0.18
   6  -2  -1   13.41    0.80
   6  -2  -1   13.68    0.86
   6  -2  -1   13.54    0.76
  -6  -2   1   13.37    0.78
  -6  -2   1   14.11    0.87
  -6  -2   1   14.34    0.88
  -6   2   1   14.15    0.87
   6   2  -1   13.48    0.85
  -6   2   1   13.28    0.77
   6   2  -1   11.93    0.85
  -4  -2   1    3.30    0.27
  -4  -2   1    4.11    0.45
   4  -2  -1    3.30    0.28
   4  -2  -1    2.88    0.26
   4   2  -1    3.46    0.28
   4   2  -1    3.40    0.31
  -4   2   1    3.23    0.25
  -4   2   1    3.25    0.28
  -4   2   1    3.15    0.22
  -2  -2   1    2.43    0.20
  -2  -2   1    2.44    0.20
   2  -2  -1    2.62    0.19
   2  -2  -1    2.64    0.26
   2  -2  -1    2.60    0.21
   2  -2  -1    2.69    0.21
  -2  -2   1    2.51    0.25
   2   2  -1    2.81    0.24
  -2   2   1    2.71    0.21
  -2   2   1    2.19    0.18
  -2   2   1    2.84    0.22
   0  -2  -1    5.18    0.35
   0  -2  -1    5.16    0.38
   0  -2  -1    4.63    0.33
   0  -2   1    5.20    0.33
   0  -2   1    4.97    0.35
   0  -2   1    4.91    0.33
   0   2   1    5.17    0.43
   0   2  -1    5.16    0.34
   0   2   1    5.24    0.36
   2  -2   1    1.66    0.13
   2  -2   1    1.44    0.14
  -2  -2  -1    1.67    0.18
  -2  -2  -1    1.80    0.19
   2  -2   1    1.63    0.18
  -2  -2  -1    1.44    0.15
   2   2   1    1.72    0.18
  -2   2  -1    1.75    0.15
  -4  -2  -1   11.69    0.75
  -4  -2  -1   11.84    0.71
  -4  -2  -1   11.43    0.68
   4  -2   1   11.13    0.73
   4  -2   1   11.63    0.64
  -4  -2  -1   11.72    0.68
   4  -2   1   12.17    0.70
   4   2   1   11.77    0.72
  -4   2  -1   11.55    0.65
   4   2   1   11.52    0.75
   4   2   1   11.90    0.70
   6  -2   1    6.91    0.47
  -6  -2  -1    5.36    0.50
   6  -2   1    7.17    0.41
  -6  -2  -1    7.07    0.48
  -6  -2  -1    6.66    0.45
  -6  -2  -1    6.63    0.44
   6  -2   1    6.62    0.55
   6   2   1    7.26    0.54
  -6   2  -1    6.69    0.50
  -6   2  -1    6.69    0.42
   6   2   1    6.31    0.53
   6   2   1    7.07    0.47
   8  -2   1    3.02    0.30
  -8  -2  -1    2.98    0.29
   8  -2   1    3.43    0.27
   8  -2   1    3.04    0.36
  -8  -2  -1    3.15    0.36
   8   2   1    3.62    0.39
  -8   2  -1    3.21    0.33
  -8   2  -1    3.30    0.26
   8   2   1    2.96    0.28
  10  -2   1    2.42    0.36
 -10  -2  -1    3.38    0.38
  10  -2   1    2.72    0.31
 -10   2  -1    3.05    0.26
  10   2   1    3.20    0.31
  10   2   1    2.44    0.33
  10   2   1    3.26    0.38
  12  -2   1   11.89    0.87
 -12  -2  -1   13.95    0.94
 -12   2  -1   11.24    0.73
  12   2   1   11.96    0.83
  14  -2   1    1.35    0.34
  14  -2   1    0.61    0.18
 -14  -2  -1    0.97    0.26
 -14   2  -1    0.14    0.12
  14   2   1    1.46    0.32
  13  -3  -1    7.45    0.54
  13  -3  -1    7.36    0.60
 -13  -3   1    7.22    0.68
 -11  -3   1    0.61    0.19
  11  -3  -1    0.94    0.22
  11  -3  -1    0.73    0.15
  11  -3  -1    0.97    0.21
  -9  -3   1    4.45    0.36
  -9  -3   1    4.70    0.47
   9  -3  -1    3.99    0.33
   9  -3  -1    3.94    0.39
   9  -3  -1    4.83    0.46
   9   3  -1    3.70    0.42
  -7  -3   1    2.71    0.32
   7  -3  -1    3.02    0.32
  -7  -3   1    2.99    0.36
  -7  -3   1    3.19    0.31
   7  -3  -1    3.02    0.31
   7  -3  -1    3.40    0.29
  -7   3   1    3.31    0.33
   7   3  -1    3.47    0.38
   5  -3  -1    3.56    0.30
   5  -3  -1    3.44    0.37
  -5  -3   1    3.56    0.37
   5  -3  -1    3.96    0.31
   5  -3  -1    4.30    0.37
  -5  -3   1    3.77    0.32
  -5  -3   1    3.93    0.31
  -5   3   1    3.70    0.31
   5   3  -1    3.28    0.36
   5   3  -1    3.86    0.32
  -3  -3   1    0.69    0.13
  -3  -3   1    1.01    0.18
   3  -3  -1    0.91    0.13
  -3  -3   1    0.98    0.21
   3  -3  -1    0.75    0.15
   3  -3  -1    0.91    0.23
  -3  -3   1    0.92    0.11
   3   3  -1    1.17    0.23
  -3   3   1    0.94    0.15
  -3   3   1    0.88    0.18
  -1  -3   1    2.98    0.25
  -1  -3   1    3.60    0.39
  -1  -3   1    2.40    0.25
   1  -3  -1    2.90    0.26
   1  -3  -1    2.73    0.30
   1  -3  -1    2.91    0.25
   1   3  -1    2.70    0.27
  -1   3   1    2.63    0.26
  -1   3   1    2.36    0.28
   1  -3   1    1.70    0.17
   1  -3   1    1.56    0.15
  -1  -3  -1    1.54    0.19
   1  -3   1    1.49    0.15
  -1  -3  -1    1.68    0.20
  -1  -3  -1    2.07    0.24
   1  -3   1    1.70    0.18
   1   3   1    1.74    0.23
  -3  -3  -1    1.16    0.18
   3  -3   1    1.25    0.24
  -3  -3  -1    1.00    0.17
   3  -3   1    1.43    0.15
   3  -3   1    1.19    0.18
  -3  -3  -1    1.23    0.24
  -3   3  -1    1.21    0.20
   3   3   1    1.28    0.28
  -5  -3  -1    6.53    0.52
   5  -3   1    6.16    0.51
  -5  -3  -1    6.48    0.47
   5  -3   1    6.33    0.43
  -5  -3  -1    6.56    0.55
   5  -3   1    6.90    0.51
  -5   3  -1    6.33    0.45
   5   3   1    6.85    0.75
   5   3   1    7.39    0.47
   7  -3   1    2.03    0.25
   7  -3   1    2.42    0.20
  -7  -3  -1    2.17    0.24
  -7  -3  -1    2.52    0.26
   7  -3   1    2.45    0.31
  -7  -3  -1    1.58    0.33
   7   3   1    1.73    0.24
   7   3   1    1.86    0.26
  -7   3  -1    2.32    0.21
   9  -3   1    2.22    0.32
   9  -3   1    1.94    0.33
  -9  -3  -1    2.02    0.32
  -9  -3  -1    1.98    0.33
   9  -3   1    1.93    0.19
  -9   3  -1    1.22    0.21
   9   3   1    1.39    0.23
   9   3   1    1.50    0.27
  11  -3   1    6.85    0.47
 -11  -3  -1    5.85    0.54
  11  -3   1    6.53    0.56
 -11  -3  -1    7.28    0.68
 -11   3  -1    6.21    0.47
  11   3   1    7.58    0.54
 -13  -3  -1    1.82    0.39
  13  -3   1    2.57    0.34
  10  -4  -1    1.46    0.25
  10  -4  -1    1.99    0.26
 -10  -4   1    2.23    0.33
  10  -4  -1    2.35    0.29
   8  -4  -1    1.70    0.22
   8  -4  -1    1.74    0.27
  -8  -4   1    1.96    0.33
  -8  -4   1    1.27    0.26
   8  -4  -1    1.58    0.24
   6  -4  -1    2.94    0.31
   6  -4  -1    3.38    0.37
  -6  -4   1    3.71    0.35
   6  -4  -1    2.98    0.26
  -4  -4   1    0.86    0.13
  -4  -4   1    0.85    0.24
  -4  -4   1    1.17    0.19
   4  -4  -1    0.65    0.20
   4  -4  -1    0.95    0.18
  -4   4   1    0.69    0.13
   2  -4  -1    1.93    0.24
   2  -4  -1    1.80    0.28
   2  -4  -1    1.99    0.21
  -2  -4   1    1.58    0.23
  -2  -4   1    1.48    0.23
  -2  -4   1    1.66    0.21
  -2   4   1    1.69    0.24
   2   4  -1    1.33    0.26
   0  -4   1    2.51    0.29
   0  -4   1    2.53    0.26
   0  -4  -1    2.84    0.27
   0  -4   1    2.58    0.27
   0  -4  -1    1.85    0.26
   0  -4  -1    2.15    0.31
   0   4   1    2.07    0.30
   2  -4   1    1.03    0.20
  -2  -4  -1    1.43    0.28
  -2  -4  -1    0.95    0.22
  -2  -4  -1    1.33    0.21
   2  -4   1    1.32    0.14
   2  -4   1    1.17    0.25
  -4  -4  -1    2.05    0.27
   4  -4   1    2.53    0.22
   4  -4   1    2.13    0.23
   4  -4   1    2.34    0.26
  -4  -4  -1    2.42    0.32
   4  -4   1    2.89    0.35
  -4  -4  -1    2.21    0.27
  -6  -4  -1    2.75    0.39
  -6  -4  -1    2.09    0.26
   6  -4   1    2.31    0.25
   6  -4   1    2.35    0.27
   6  -4   1    2.57    0.32
  -6  -4  -1    2.00    0.26
  -8  -4  -1    2.67    0.33
   8  -4   1    2.35    0.33
  -8  -4  -1    2.76    0.27
  -8  -4  -1    2.92    0.41
   8  -4   1    3.11    0.35
   8  -4   1    3.29    0.28
 -10  -4  -1    0.92    0.23
  10  -4   1    0.96    0.17
 -10  -4  -1    1.14    0.25
  10  -4   1    1.05    0.26
  -5  -5   1    0.55    0.20
  -5  -5   1    0.74    0.22
   5  -5  -1    0.73    0.21
   5  -5  -1    0.69    0.16
   3  -5  -1    0.63    0.23
  -3  -5   1    0.66    0.16
   3  -5  -1    1.13    0.25
  -3  -5   1    0.60    0.20
   1  -5  -1    1.40    0.27
  -1  -5   1    1.43    0.28
  -1  -5   1    1.83    0.24
  -1  -5   1    1.70    0.28
   1  -5  -1    1.46    0.29
   1  -5   1    1.79    0.30
  -1  -5  -1    1.34    0.32
  -1  -5  -1    1.31    0.28
   1  -5   1    1.30    0.20
   1  -5   1    1.94    0.38
   3  -5   1    0.31    0.17
   3  -5   1    0.17    0.14
  -3  -5  -1    0.44    0.19
  -3  -5  -1    0.36    0.19
  -5  -5  -1    2.18    0.32
  -5  -5  -1    3.02    0.40
   5  -5   1    2.74    0.26
 -16   0   2   30.07    1.67
  16   0  -2   26.76    1.64
  16   0  -2   28.58    1.66
  14   0  -2   24.90    1.40
 -14   0   2   23.38    1.64
 -14   0   2   24.09    1.42
 -12   0   2  214.87    9.95
 -12   0   2  191.36   10.02
 -12   0   2  189.26   10.26
  12   0  -2  207.75    9.98
 -12   0   2  216.01   10.00
 -10   0   2  210.80    9.92
  10   0  -2  213.70    9.87
  10   0  -2  187.75   10.10
 -10   0   2  211.54    9.85
 -10   0   2  184.12   10.12
 -10   0   2  206.78    9.88
  -8   0   2   29.64    1.61
   8   0  -2   30.75    1.58
  -8   0   2   30.87    1.58
  -6   0   2  354.42   16.52
  -6   0   2  357.12   16.57
   6   0  -2  330.79   16.67
   6   0  -2  344.87   16.52
   6   0  -2  329.36   16.55
   4   0  -2  956.56   48.73
  -4   0   2 1000.00   48.78
   2   0  -2  113.19    5.26
  -2   0   2  112.11    5.33
   2   0  -2  112.26    5.21
  -2   0   2  106.27    5.26
   2   0  -2   95.30    5.33
   0   0   2  108.08    5.54
   0   0  -2  113.44    5.61
   0   0  -2  110.53    5.54
   0   0  -2  122.17    5.54
   0   0   2  122.40    5.54
   0   0   2  114.32    5.61
   2   0   2  964.43   47.47
   2   0   2  940.38   47.41
  -4   0  -2  346.35   15.92
  -4   0  -2  330.20   15.87
   4   0   2  335.75   15.94
   4   0   2  302.91   15.86
  -4   0  -2  328.69   15.89
   4   0   2  331.30   15.87
   6   0   2   29.68    1.58
   6   0   2   29.66    1.64
  -6   0  -2   29.06    1.56
  -6   0  -2   30.20    1.59
  -6   0  -2   30.91    1.47
   6   0   2   28.42    1.56
  -8   0  -2  194.20    9.43
  -8   0  -2  207.19    9.32
  -8   0  -2  193.52    9.46
   8   0   2  192.35    9.43
   8   0   2  173.45    9.50
   8   0   2  201.87    9.46
   8   0   2  188.97    9.63
  10   0   2  198.22    9.63
  10   0   2  211.05    9.57
  10   0   2  187.14    9.54
 -10   0  -2  180.31    9.53
 -12   0  -2   25.38    1.46
  12   0   2   22.92    1.42
  12   0   2   26.19    1.49
 -12   0  -2   25.82    1.31
  12   0   2   24.06    1.53
  14   0   2   29.81    1.73
  14   0   2   27.06    1.64
 -14   0  -2   31.42    1.72
 -14   0  -2   28.60    1.53
  14   0   2   28.60    1.78
 -17  -1   2   33.75    2.04
  17  -1  -2   34.83    1.99
 -17   1   2   34.67    1.89
  17   1  -2   36.12    2.04
 -15  -1   2    9.69    0.75
  15  -1  -2    9.38    0.69
 -15  -1   2    8.92    0.85
 -15   1   2    9.43    0.63
  15   1  -2    9.80    0.74
  15   1  -2    9.52    0.63
 -13  -1   2   41.65    2.57
  13  -1  -2   52.12    2.66
 -13  -1   2   50.38    2.91
 -13  -1   2   51.31    2.72
  13   1  -2   52.49    2.57
  13   1  -2   47.70    2.65
 -13   1   2   51.24    2.59
 -13   1   2   53.08    2.91
  11  -1  -2  169.79    8.33
  11  -1  -2  143.86    8.65
 -11  -1   2  173.46    8.29
 -11  -1   2  169.18    8.58
 -11  -1   2  179.83    8.45
  11   1  -2  168.70    8.58
 -11   1   2  189.58    8.31
 -11   1   2  155.54    8.28
 -11   1   2  176.65    8.61
  11   1  -2  182.51    8.24
  11   1  -2  151.72    8.30
  -9  -1   2   29.88    1.77
  -9  -1   2   31.37    1.87
   9  -1  -2   36.29    2.01
  -9  -1   2   34.21    1.97
   9  -1  -2   36.31    1.79
   9  -1  -2   34.42    1.77
  -9   1   2   35.99    1.78
  -9   1   2   35.12    1.83
  -9   1   2   34.17    1.79
   9   1  -2   33.75    1.98
   9   1  -2   34.99    1.80
  -9   1   2   33.65    1.98
   9   1  -2   34.21    1.73
   9   1  -2   34.46    1.74
  -7  -1   2   26.74    1.44
   7  -1  -2   25.78    1.35
   7  -1  -2   26.65    1.51
   7  -1  -2   27.21    1.36
  -7  -1   2   23.32    1.61
  -7  -1   2   26.49    1.35
  -7   1   2   26.45    1.37
   7   1  -2   25.75    1.36
  -7   1   2   25.37    1.53
   7   1  -2   25.31    1.50
   5  -1  -2  449.03   21.46
  -5  -1   2  442.35   21.47
   5  -1  -2  457.48   21.35
   5  -1  -2  421.78   21.43
  -5   1   2  448.24   21.35
  -5   1   2  447.83   21.46
   5   1  -2  442.10   21.48
   3  -1  -2  235.78   11.04
   3  -1  -2  211.66   11.01
  -3  -1   2  213.18   10.90
  -3  -1   2  236.71   10.99
   3  -1  -2  226.69   10.94
  -3  -1   2  240.88   11.05
  -3  -1   2  208.94   10.90
  -3   1   2  205.38   11.00
  -3   1   2  235.60   11.04
   3   1  -2  233.42   10.91
   3   1  -2  242.87   11.07
  -3   1   2  232.41   10.94
   1  -1  -2   25.01    1.29
  -1  -1   2   25.55    1.20
   1  -1  -2   21.76    1.21
  -1  -1   2   25.10    1.31
  -1  -1   2   23.58    1.22
  -1   1   2   23.12    1.28
  -1   1   2   23.75    1.21
  -1   1   2   23.25    1.29
  -1  -1  -2  225.19   11.34
  -1  -1  -2  229.77   11.31
  -1  -1  -2  238.77   11.38
   1  -1   2  228.61   11.31
   1  -1   2  231.81   11.28
  -1  -1  -2  239.86   11.39
   1  -1   2  239.62   11.38
   1   1   2  243.05   11.32
   1   1   2  236.13   11.37
  -1   1  -2  241.35   11.32
   1   1   2  230.86   11.39
   3  -1   2  437.87   20.65
  -3  -1  -2  433.01   20.68
  -3  -1  -2  445.04   20.72
  -3  -1  -2  401.99   20.63
   3  -1   2  432.79   20.66
  -3  -1  -2  444.44   20.73
   3   1   2  402.16   20.72
  -3   1  -2  446.96   20.67
   3   1   2  423.86   20.71
   5  -1   2   25.83    1.32
  -5  -1  -2   26.26    1.38
   5  -1   2   23.94    1.45
  -5  -1  -2   26.14    1.33
  -5  -1  -2   26.42    1.44
   5   1   2   24.86    1.41
   5   1   2   25.82    1.43
   5   1   2   26.22    1.40
  -5   1  -2   27.33    1.39
   7  -1   2   32.83    1.83
  -7  -1  -2   34.34    1.88
  -7  -1  -2   36.45    1.85
   7  -1   2   33.25    1.91
  -7  -1  -2   32.25    1.80
   7  -1   2   33.48    1.95
   7  -1   2   33.80    1.74
   7   1   2   36.85    1.90
   7   1   2   35.39    1.86
   7   1   2   32.59    1.85
  -7   1  -2   32.16    1.82
   7   1   2   36.03    1.97
  -7   1  -2   35.91    1.70
   9  -1   2  178.06    8.49
   9  -1   2  185.29    8.69
   9  -1   2  186.92    8.58
  -9  -1  -2  165.73    8.62
   9  -1   2  159.86    8.79
   9   1   2  169.10    8.61
   9   1   2  175.57    8.64
  -9   1  -2  159.76    8.73
  -9   1  -2  185.26    8.42
   9   1   2  175.75    8.80
   9   1   2  172.22    8.63
  11  -1   2   45.22    2.45
  11  -1   2   52.87    2.69
  11  -1   2   50.46    2.55
 -11  -1  -2   47.74    2.60
  11   1   2   49.60    2.64
  11   1   2   41.59    2.58
  11   1   2   46.13    2.61
 -13  -1  -2    9.38    0.78
  13  -1   2    9.92    0.71
  13  -1   2   10.01    0.79
  13  -1   2    8.55    0.60
  13   1   2    9.24    0.75
  13   1   2    9.77    0.77
 -13   1  -2    8.99    0.58
  15  -1   2   34.39    2.14
  15  -1   2   34.49    2.03
 -15  -1  -2   36.24    2.10
  15   1   2   36.04    2.11
  15   1   2   36.60    2.14
 -16  -2   2   26.51    1.64
  16  -2  -2   24.02    1.55
 -14  -2   2   23.81    1.58
  14  -2  -2   22.46    1.41
 -14  -2   2   22.99    1.47
  12  -2  -2  128.62    6.04
 -12  -2   2  131.58    6.36
  12  -2  -2  128.16    6.10
 -12  -2   2  109.11    6.06
  12  -2  -2  102.29    6.29
 -12  -2   2  125.80    6.32
 -12   2   2  127.50    6.33
  10  -2  -2  130.66    6.41
 -10  -2   2  131.33    6.59
 -10  -2   2  122.06    6.41
  10  -2  -2  126.79    6.66
 -10  -2   2  126.33    6.65
  10  -2  -2  130.97    6.46
 -10   2   2  128.51    6.65
 -10   2   2  145.28    6.59
  10   2  -2  132.34    6.68
  -8  -2   2   41.81    2.33
   8  -2  -2   44.72    2.19
  -8  -2   2   43.32    2.19
  -8  -2   2   43.95    2.36
   8  -2  -2   42.61    2.23
   8  -2  -2   43.40    2.36
   8   2  -2   40.93    2.34
  -8   2   2   41.24    2.20
  -8   2   2   42.63    2.15
  -8   2   2   41.54    2.38
  -6  -2   2  187.40    9.13
  -6  -2   2  182.01    9.08
   6  -2  -2  187.86    9.02
   6  -2  -2  183.50    9.09
   6  -2  -2  188.15    8.98
   6  -2  -2  175.54    9.12
  -6  -2   2  186.33    8.98
   6   2  -2  176.58    9.10
  -6   2   2  182.89    9.00
  -6   2   2  193.49    8.97
  -6   2   2  189.86    9.11
   4  -2  -2  448.00   21.52
   4  -2  -2  430.53   21.64
  -4  -2   2  457.20   21.62
  -4  -2   2  420.69   21.58
   4  -2  -2  439.63   21.57
   4  -2  -2  455.84   21.57
   4   2  -2  473.72   21.64
  -4   2   2  477.37   21.53
  -4   2   2  444.00   21.53
  -4   2   2  424.92   21.56
   2  -2  -2   99.04    4.80
  -2  -2   2   98.96    4.75
  -2  -2   2   95.46    4.83
   2  -2  -2   95.98    4.77
   2  -2  -2   94.87    4.87
  -2  -2   2  101.79    4.83
  -2   2   2  102.08    4.80
  -2   2   2   89.40    4.76
  -2   2   2   97.60    4.78
   0  -2  -2  102.43    5.07
   0  -2   2   98.75    4.89
   0  -2   2  103.52    4.94
   0  -2   2   99.61    4.93
   0  -2  -2   96.24    4.96
   0  -2   2   99.09    4.99
   0   2   2  101.11    4.92
   0   2   2  103.64    5.03
   0   2   2   98.22    4.92
  -2  -2  -2  456.42   21.88
   2  -2   2  469.39   21.81
  -2  -2  -2  461.67   21.80
   2  -2   2  458.06   21.76
   2  -2   2  420.56   21.77
   2   2   2  471.34   21.90
   2   2   2  433.87   21.86
  -4  -2  -2  176.83    8.62
   4  -2   2  176.74    8.50
  -4  -2  -2  178.79    8.62
  -4  -2  -2  175.51    8.56
   4  -2   2  180.12    8.59
  -4  -2  -2  171.46    8.67
   4   2   2  168.54    8.65
   4   2   2  177.65    8.65
   4   2   2  178.53    8.63
  -4   2  -2  177.54    8.51
   6  -2   2   43.10    2.18
  -6  -2  -2   42.23    2.15
  -6  -2  -2   40.36    2.28
  -6  -2  -2   40.15    2.19
  -6  -2  -2   42.24    2.20
   6  -2   2   41.14    2.29
   6  -2   2   41.93    2.07
  -6   2  -2   42.44    2.22
  -6   2  -2   41.08    2.08
   6   2   2   42.44    2.23
   6   2   2   42.19    2.31
  -8  -2  -2  131.28    6.32
   8  -2   2  117.85    6.17
   8  -2   2  119.93    6.49
   8  -2   2  133.81    6.46
  -8  -2  -2  129.64    6.27
   8  -2   2  128.20    6.31
  -8  -2  -2  115.62    6.41
   8   2   2  135.84    6.49
   8   2   2  129.18    6.36
  -8   2  -2  130.63    6.19
  10  -2   2  132.34    6.80
 -10  -2  -2  125.76    6.41
  10  -2   2  129.35    6.66
 -10  -2  -2  130.84    6.61
 -10   2  -2  129.08    6.32
  10   2   2  130.20    6.53
 -12  -2  -2   25.12    1.47
  12  -2   2   23.52    1.47
 -12  -2  -2   19.87    1.24
  12  -2   2   23.09    1.36
  12   2   2   20.26    1.36
 -12   2  -2   18.33    1.15
 -14  -2  -2   25.49    1.49
  14  -2   2   25.12    1.68
 -14  -2  -2   26.84    1.67
  14  -2   2   25.07    1.54
  14   2   2   25.56    1.61
 -13  -3   2   29.03    1.76
  13  -3  -2   28.43    1.63
  13  -3  -2   26.02    1.55
  11  -3  -2   72.22    3.86
  11  -3  -2   77.85    3.95
 -11  -3   2   83.25    4.10
 -11  -3   2   76.01    4.06
  11  -3  -2   70.51    4.10
  11   3  -2   79.32    4.15
  -9  -3   2   43.34    2.44
   9  -3  -2   41.61    2.27
   9  -3  -2   44.15    2.35
  -9  -3   2   42.87    2.29
  -9  -3   2   46.23    2.48
   9  -3  -2   43.90    2.44
   9   3  -2   43.58    2.45
   7  -3  -2   45.22    2.50
   7  -3  -2   47.14    2.44
   7  -3  -2   42.66    2.47
  -7  -3   2   49.98    2.61
  -7  -3   2   50.79    2.68
  -7  -3   2   47.10    2.45
   7   3  -2   47.14    2.54
   5  -3  -2  140.53    7.05
  -5  -3   2  134.51    6.99
  -5  -3   2  149.75    7.14
   5  -3  -2  146.17    6.99
   5  -3  -2  145.70    7.18
   5  -3  -2  144.56    7.00
  -5  -3   2  147.74    7.00
  -5   3   2  129.21    6.95
   5   3  -2  148.62    7.05
  -5   3   2  135.59    7.11
   3  -3  -2   98.17    4.77
  -3  -3   2   94.28    4.75
  -3  -3   2   97.62    4.73
  -3  -3   2   98.62    4.77
   3  -3  -2   94.38    4.90
  -3  -3   2   90.98    4.85
  -3   3   2   96.59    4.77
  -3   3   2   96.92    4.79
  -1  -3   2   72.15    3.85
  -1  -3   2   77.02    3.79
   1  -3  -2   78.27    3.84
  -1  -3   2   73.93    3.80
   1  -3  -2   77.69    3.92
   1  -3  -2   76.77    3.81
  -1   3   2   75.66    3.86
   1  -3   2  102.37    4.95
  -1  -3  -2  100.15    5.04
   1  -3   2  101.11    4.99
  -1  -3  -2   99.10    4.96
   1  -3   2  102.84    4.93
  -1  -3  -2   98.15    5.02
   1  -3   2   97.66    4.99
   1   3   2   98.23    5.05
   3  -3   2  151.17    7.06
  -3  -3  -2  142.17    7.16
   3  -3   2  146.92    7.13
  -3  -3  -2  148.38    7.21
  -3  -3  -2  143.87    7.11
   3   3   2  148.19    7.20
   3   3   2  127.33    7.03
   3   3   2  146.57    7.23
   3   3   2  147.81    7.05
  -5  -3  -2   50.28    2.57
   5  -3   2   42.57    2.49
  -5  -3  -2   45.47    2.40
  -5  -3  -2   44.69    2.43
   5  -3   2   48.95    2.44
   5  -3   2   46.51    2.33
   5   3   2   48.54    2.50
   5   3   2   43.28    2.42
  -7  -3  -2   41.30    2.41
   7  -3   2   37.85    2.39
   7  -3   2   43.54    2.27
  -7  -3  -2   41.24    2.24
  -7  -3  -2   42.38    2.25
   7  -3   2   42.49    2.15
  -7   3  -2   42.41    2.18
   7   3   2   44.28    2.34
   7   3   2   46.05    2.33
   9  -3   2   73.62    3.89
   9  -3   2   78.41    4.06
  -9  -3  -2   74.63    4.21
  -9  -3  -2   84.48    4.34
   9  -3   2   84.79    4.53
  -9  -3  -2   76.26    4.02
   9   3   2   85.49    4.12
   9   3   2   77.31    4.16
  -9   3  -2   77.90    3.94
  11  -3   2   29.31    1.81
 -11  -3  -2   26.59    1.60
 -11  -3  -2   30.77    1.83
  11  -3   2   26.31    1.65
  11   3   2   27.87    1.65
 -12  -4   2   38.93    2.17
  12  -4  -2   36.53    2.02
  12  -4  -2   34.86    2.09
 -12  -4   2   38.52    2.26
 -10  -4   2   49.03    2.69
  10  -4  -2   45.31    2.45
  10  -4  -2   41.44    2.53
 -10  -4   2   50.25    2.58
   8  -4  -2   45.01    2.47
   8  -4  -2   43.79    2.52
  -8  -4   2   52.61    2.69
   8  -4  -2   45.09    2.45
   6  -4  -2   49.69    2.91
   6  -4  -2   56.38    2.86
  -6  -4   2   58.56    2.90
   4  -4  -2   97.79    5.20
  -4  -4   2   98.15    5.21
   4  -4  -2  103.75    5.12
  -4   4   2  108.08    5.15
  -2  -4   2   68.09    3.26
   2  -4  -2   61.63    3.20
   2  -4  -2   69.00    3.28
  -2  -4   2   60.55    3.18
   2  -4  -2   58.97    3.31
  -2  -4   2   61.20    3.18
  -2   4   2   54.84    3.25
   0  -4   2   62.49    3.26
   0  -4  -2   63.15    3.24
   0  -4   2   64.46    3.19
   0  -4  -2   58.81    3.29
   0  -4  -2   60.96    3.25
   0  -4   2   62.89    3.18
   2  -4   2  102.95    5.18
  -2  -4  -2  105.74    5.38
   2  -4   2  110.42    5.26
  -2  -4  -2  102.87    5.29
   2  -4   2  105.63    5.33
  -2  -4  -2  104.07    5.51
   2  -4   2  106.84    5.23
  -4  -4  -2   52.45    2.87
  -4  -4  -2   56.10    2.87
  -4  -4  -2   59.06    3.02
   4  -4   2   56.08    2.80
   4  -4   2   50.63    2.86
   4  -4   2   54.15    2.90
  -6  -4  -2   43.91    2.42
  -6  -4  -2   49.78    2.66
   6  -4   2   46.19    2.36
  -6  -4  -2   46.33    2.47
   6  -4   2   42.32    2.49
   6  -4   2   47.28    2.50
   8  -4   2   44.90    2.40
  -8  -4  -2   42.20    2.30
   8  -4   2   44.55    2.24
   8  -4   2   37.50    2.41
  -8  -4  -2   48.44    2.40
  -8  -4  -2   43.61    2.56
   5  -5  -2   29.27    1.82
  -5  -5   2   30.74    1.82
  -5  -5   2   29.01    1.72
   5  -5  -2   30.75    1.72
  -3  -5   2   37.03    2.02
   3  -5  -2   34.84    2.09
  -3  -5   2   32.07    1.86
  -3  -5   2   35.99    1.87
  -3  -5   2   34.43    1.95
   3  -5  -2   35.42    1.97
   1  -5  -2   61.93    3.32
   1  -5  -2   61.42    3.30
  -1  -5   2   64.55    3.29
  -1  -5   2   60.74    3.31
  -1  -5   2   63.36    3.40
  -1  -5   2   65.65    3.29
   1  -5   2   36.20    1.94
   1  -5   2   36.42    1.86
   1  -5   2   33.25    2.01
  -1  -5  -2   33.41    1.96
  -1  -5  -2   35.00    2.02
  -3  -5  -2   30.19    1.84
  -3  -5  -2   30.05    1.75
   3  -5   2   32.37    1.70
   3  -5   2   28.88    1.78
  16   0  -3   16.54    1.08
 -16   0   3   17.20    1.39
 -16   0   3   17.71    1.25
 -14   0   3    0.05    0.08
  14   0  -3   -0.01    0.14
 -14   0   3   -0.14    0.09
  14   0  -3    0.11    0.09
 -14   0   3   -0.11    0.10
  12   0  -3   12.00    0.74
 -12   0   3   12.36    0.75
 -12   0   3   11.86    0.80
 -12   0   3   11.14    0.94
  12   0  -3   11.59    0.81
  10   0  -3   49.51    2.99
 -10   0   3   55.96    2.76
  10   0  -3   54.25    2.82
 -10   0   3   47.89    2.74
 -10   0   3   58.42    3.01
  10   0  -3   57.05    2.75
 -10   0   3   56.31    2.83
  -8   0   3   15.44    0.93
  -8   0   3   17.76    0.92
  -8   0   3   16.32    0.98
   8   0  -3   17.55    0.92
   8   0  -3   16.64    0.98
   8   0  -3   16.41    1.10
  -8   0   3   17.82    1.10
   6   0  -3   18.06    0.95
  -6   0   3   18.79    0.95
  -6   0   3   17.32    0.98
   6   0  -3   18.13    1.02
  -6   0   3   20.11    1.24
   6   0  -3   17.99    1.14
   4   0  -3   56.14    2.97
   4   0  -3   58.58    3.10
  -4   0   3   61.79    2.93
  -4   0   3   56.37    2.98
   4   0  -3   57.79    2.87
  -4   0   3   65.92    3.15
  -2   0   3   48.94    2.56
  -2   0   3   50.51    2.47
   2   0  -3   51.44    2.48
   2   0  -3   47.73    2.55
  -2   0   3   54.16    2.71
   0   0  -3   58.06    2.92
   0   0  -3   61.32    3.01
   0   0   3   60.96    3.03
   0   0  -3   61.89    2.91
   0   0   3   61.57    2.90
   0   0   3   55.28    2.91
   2   0   3   37.63    1.94
   2   0   3   36.41    1.97
   2   0   3   38.70    1.89
  -2   0  -3   37.01    1.89
  -4   0  -3   12.00    0.80
  -4   0  -3   10.62    0.71
   4   0   3   10.95    0.66
   4   0   3   10.97    0.82
   4   0   3   11.31    0.74
  -6   0  -3   48.90    2.37
  -6   0  -3   46.51    2.30
   6   0   3   38.41    2.30
   6   0   3   42.77    2.30
   6   0   3   46.35    2.42
  -8   0  -3   40.16    2.06
   8   0   3   40.12    2.09
   8   0   3   34.53    2.15
   8   0   3   37.78    2.06
  -8   0  -3   40.87    2.12
  10   0   3    0.25    0.12
 -10   0  -3    0.26    0.11
  10   0   3    0.68    0.22
  10   0   3    0.26    0.13
  12   0   3    4.05    0.45
 -12   0  -3    5.68    0.52
  12   0   3    5.57    0.51
  12   0   3    6.03    0.59
  14   0   3   28.63    1.70
  14   0   3   28.47    1.80
 -14   0  -3   26.65    1.79
 -17  -1   3   21.81    1.40
 -17  -1   3   21.60    1.60
  17  -1  -3   20.22    1.29
 -17   1   3   21.36    1.60
 -17   1   3   20.89    1.26
  17   1  -3   20.48    1.33
 -15  -1   3    2.18    0.34
  15  -1  -3    2.08    0.30
 -15  -1   3    2.10    0.49
 -15   1   3    1.88    0.29
 -15   1   3    2.92    0.46
  15   1  -3    2.17    0.22
  15   1  -3    1.74    0.31
  15   1  -3    2.27    0.33
 -13  -1   3    1.31    0.37
 -13  -1   3    0.98    0.23
 -13  -1   3    1.21    0.30
  13  -1  -3    0.31    0.16
  13  -1  -3    0.89    0.19
 -13   1   3    0.46    0.11
 -13   1   3    1.04    0.21
  13   1  -3    0.45    0.14
  13   1  -3    0.59    0.14
 -13   1   3    0.76    0.25
 -11  -1   3   29.96    1.54
 -11  -1   3   29.52    1.80
  11  -1  -3   27.31    1.56
  11  -1  -3   28.26    1.70
  11  -1  -3   29.14    1.82
 -11  -1   3   28.36    1.67
  11   1  -3   28.06    1.81
  11   1  -3   30.15    1.52
 -11   1   3   29.58    1.80
  11   1  -3   26.70    1.56
 -11   1   3   29.53    1.58
 -11   1   3   29.47    1.61
  -9  -1   3   24.29    1.40
   9  -1  -3   24.37    1.44
  -9  -1   3   25.21    1.51
   9  -1  -3   24.22    1.52
   9  -1  -3   24.90    1.31
   9   1  -3   23.29    1.51
  -9   1   3   22.68    1.48
   9   1  -3   25.13    1.31
  -9   1   3   24.96    1.35
  -9   1   3   24.87    1.35
   9   1  -3   25.16    1.27
  -7  -1   3    5.29    0.47
  -7  -1   3    4.91    0.32
   7  -1  -3    4.72    0.45
   7  -1  -3    4.79    0.33
  -7  -1   3    4.92    0.40
   7  -1  -3    4.62    0.41
   7  -1  -3    5.66    0.36
   7   1  -3    5.58    0.48
  -7   1   3    5.35    0.47
   7   1  -3    5.10    0.31
  -7   1   3    4.96    0.36
   5  -1  -3   20.73    1.21
   5  -1  -3   22.54    1.27
  -5  -1   3   22.02    1.07
  -5  -1   3   22.86    1.28
   5  -1  -3   19.73    1.10
  -5  -1   3   19.76    1.09
  -5  -1   3   19.68    1.23
  -5   1   3   19.74    1.11
   5   1  -3   22.31    1.30
   5   1  -3   20.73    1.09
  -5   1   3   23.73    1.28
  -3  -1   3   29.01    1.48
  -3  -1   3   26.45    1.40
   3  -1  -3   28.89    1.58
   3  -1  -3   27.75    1.46
  -3  -1   3   29.92    1.64
   3  -1  -3   30.12    1.61
   3   1  -3   29.79    1.64
  -3   1   3   31.32    1.63
   3   1  -3   27.23    1.47
  -3   1   3   29.32    1.58
  -3   1   3   26.70    1.46
  -1  -1   3   22.97    1.22
   1  -1  -3   25.19    1.26
   1  -1  -3   26.36    1.38
  -1  -1   3   23.87    1.31
  -1  -1   3   24.45    1.42
  -1   1   3   25.57    1.42
  -1   1   3   24.44    1.27
  -1   1   3   24.50    1.38
   1   1  -3   25.57    1.32
  -1   1   3   25.29    1.34
  -1  -1  -3   30.95    1.68
   1  -1   3   32.70    1.58
   1  -1   3   32.48    1.68
  -1  -1  -3   29.40    1.58
  -1  -1  -3   31.84    1.61
   1   1   3   31.02    1.58
   1   1   3   30.41    1.66
   1   1   3   32.07    1.71
  -1   1  -3   32.52    1.59
   3  -1   3    7.77    0.48
  -3  -1  -3    7.60    0.53
  -3  -1  -3    6.90    0.47
   3  -1   3    8.00    0.55
   3  -1   3    7.42    0.48
  -3  -1  -3    7.54    0.43
  -3  -1  -3    7.60    0.54
   3   1   3    7.44    0.52
  -3   1  -3    8.15    0.48
   3   1   3    7.59    0.54
   5  -1   3   10.41    0.62
  -5  -1  -3   10.06    0.71
  -5  -1  -3    9.83    0.69
  -5  -1  -3   10.79    0.58
  -5  -1  -3   10.26    0.64
   5  -1   3   10.97    0.74
   5  -1   3    9.92    0.64
   5   1   3   10.58    0.72
   5   1   3   10.50    0.67
  -5   1  -3   11.04    0.66
   5   1   3    9.89    0.68
   7  -1   3   39.59    2.06
   7  -1   3   37.33    2.23
  -7  -1  -3   39.05    2.20
  -7  -1  -3   38.52    2.11
  -7  -1  -3   40.14    2.02
  -7  -1  -3   41.93    2.19
   7  -1   3   42.27    2.13
  -7   1  -3   34.22    2.10
   7   1   3   39.80    2.16
   7   1   3   44.10    2.25
   7   1   3   44.48    2.19
   9  -1   3    6.14    0.49
   9  -1   3    6.42    0.59
   9  -1   3    6.82    0.46
  -9  -1  -3    6.75    0.43
  -9  -1  -3    6.04    0.54
   9   1   3    5.85    0.53
   9   1   3    6.45    0.54
   9   1   3    6.67    0.60
 -11  -1  -3    0.74    0.15
  11  -1   3    0.90    0.21
 -11  -1  -3    1.28    0.28
  11  -1   3    0.75    0.17
  11   1   3    1.02    0.30
 -13  -1  -3   14.34    0.93
  13  -1   3   16.65    1.19
 -13  -1  -3   17.18    1.16
  13  -1   3   16.26    0.93
  13  -1   3   15.97    1.07
  13   1   3   15.91    1.18
  13   1   3   16.93    1.15
 -16  -2   3   11.46    1.01
  16  -2  -3   10.02    0.83
 -16  -2   3   12.72    0.94
  14  -2  -3    2.30    0.34
 -14  -2   3    2.24    0.39
 -14  -2   3    2.22    0.36
 -14   2   3    2.85    0.43
 -14   2   3    3.41    0.38
  12  -2  -3    8.81    0.64
 -12  -2   3    9.56    0.82
 -12  -2   3    9.00    0.77
  12  -2  -3    9.37    0.70
 -12   2   3    9.07    0.84
 -12   2   3   10.00    0.59
 -10  -2   3   32.93    1.79
 -10  -2   3   33.87    1.99
  10  -2  -3   33.08    2.03
 -10  -2   3   35.15    2.02
  10  -2  -3   35.07    1.82
  10  -2  -3   34.11    1.84
 -10   2   3   35.22    1.80
 -10   2   3   33.24    2.05
  10   2  -3   35.37    2.06
   8  -2  -3   11.99    0.85
   8  -2  -3   11.68    0.71
  -8  -2   3   12.34    0.85
   8  -2  -3   11.55    0.84
  -8  -2   3   11.96    0.83
  -8  -2   3   10.68    0.68
   8  -2  -3   12.03    0.73
  -8   2   3   11.78    0.72
   8   2  -3   12.06    0.88
  -8   2   3   12.20    0.84
  -8   2   3   12.05    0.73
   6  -2  -3   14.59    0.95
  -6  -2   3   14.19    0.80
  -6  -2   3   13.74    0.90
   6  -2  -3   14.44    0.83
   6  -2  -3   14.36    0.85
   6  -2  -3   13.46    0.94
  -6  -2   3   15.53    0.97
  -6   2   3   14.96    0.86
   6   2  -3   15.91    1.00
  -6   2   3   15.33    0.93
  -6   2   3   13.95    0.84
  -4  -2   3   34.89    1.86
  -4  -2   3   32.17    1.79
   4  -2  -3   34.62    1.83
   4  -2  -3   31.21    1.84
   4  -2  -3   32.87    1.73
  -4  -2   3   31.62    1.67
  -4   2   3   31.97    1.73
  -4   2   3   34.63    1.81
   4   2  -3   36.28    1.95
  -4   2   3   33.56    1.77
   2  -2  -3   26.16    1.40
  -2  -2   3   28.95    1.50
  -2  -2   3   27.06    1.53
   2  -2  -3   25.99    1.51
  -2  -2   3   25.43    1.39
  -2   2   3   24.04    1.51
  -2   2   3   28.28    1.48
  -2   2   3   26.63    1.41
  -2   2   3   27.36    1.46
   0  -2   3   32.92    1.74
   0  -2  -3   32.97    1.83
   0  -2   3   34.84    1.91
   0  -2   3   33.41    1.72
   0  -2  -3   33.95    1.76
   0  -2   3   35.90    1.80
   0  -2  -3   35.00    1.88
   0  -2   3   33.83    1.80
   0   2   3   31.75    1.87
   0   2   3   37.26    1.86
   0   2   3   34.53    1.76
   0   2   3   33.15    1.82
  -2  -2  -3   24.88    1.36
   2  -2   3   20.84    1.27
   2  -2   3   24.91    1.35
   2  -2   3   23.55    1.19
  -2  -2  -3   24.14    1.30
  -2  -2  -3   24.04    1.35
  -2  -2  -3   23.92    1.25
   2   2   3   23.14    1.33
   2   2   3   21.17    1.35
   4  -2   3    9.48    0.54
  -4  -2  -3    9.70    0.68
   4  -2   3    9.42    0.50
   4  -2   3    9.05    0.57
   4  -2   3    8.35    0.66
  -4  -2  -3    9.26    0.65
  -4  -2  -3    9.10    0.56
  -4  -2  -3    9.69    0.61
   4   2   3    9.67    0.68
   4   2   3    8.61    0.65
  -6  -2  -3   25.78    1.44
  -6  -2  -3   26.85    1.61
   6  -2   3   28.27    1.49
  -6  -2  -3   26.65    1.53
   6  -2   3   26.13    1.61
  -6  -2  -3   27.56    1.52
  -6   2  -3   27.96    1.54
   6   2   3   27.75    1.59
   6   2   3   27.76    1.60
   8  -2   3   25.89    1.47
   8  -2   3   26.07    1.60
   8  -2   3   24.57    1.60
  -8  -2  -3   23.14    1.55
  -8  -2  -3   26.55    1.39
  -8  -2  -3   25.25    1.48
   8   2   3   25.58    1.55
   8   2   3   27.34    1.64
 -10  -2  -3    3.59    0.44
  10  -2   3    3.75    0.46
  10  -2   3    3.74    0.38
 -10  -2  -3    2.84    0.30
  10   2   3    3.56    0.43
  12  -2   3    4.71    0.54
  12  -2   3    3.84    0.43
 -12  -2  -3    3.90    0.39
 -12  -2  -3    5.29    0.57
  12   2   3    4.09    0.71
 -13  -3   3    4.58    0.55
  13  -3  -3    5.18    0.47
  13  -3  -3    4.75    0.43
 -13  -3   3    5.02    0.55
 -11  -3   3   12.74    0.80
 -11  -3   3   13.39    0.97
  11  -3  -3   10.81    0.93
  11  -3  -3   13.30    0.81
 -11  -3   3   12.23    0.98
  11  -3  -3   13.20    0.86
 -11   3   3   14.52    1.02
   9  -3  -3   10.03    0.77
  -9  -3   3    9.20    0.92
   9  -3  -3    9.84    0.71
  -9  -3   3   10.99    0.66
   9  -3  -3   10.79    0.85
  -9  -3   3   10.39    0.78
   9   3  -3   10.68    0.83
  -9   3   3   11.42    0.83
  -7  -3   3    7.38    0.57
   7  -3  -3    7.47    0.59
  -7  -3   3    8.13    0.66
  -7  -3   3    7.48    0.50
   7  -3  -3    6.50    0.53
   7  -3  -3    7.42    0.52
  -7   3   3    7.36    0.61
  -7   3   3    6.47    0.49
   7   3  -3    7.83    0.64
   5  -3  -3   13.90    0.83
   5  -3  -3   12.78    0.87
  -5  -3   3   12.87    0.90
  -5  -3   3   13.79    0.95
   5  -3  -3   14.65    0.88
  -5   3   3   13.92    0.86
  -5   3   3   13.92    0.85
   3  -3  -3   13.65    0.94
   3  -3  -3   14.15    0.83
  -3  -3   3   12.59    0.76
  -3  -3   3   13.90    0.90
  -3  -3   3   14.68    0.89
  -3  -3   3   13.14    0.80
  -3   3   3   13.50    0.85
  -3   3   3   13.73    0.79
   1  -3  -3   12.19    0.78
  -1  -3   3   12.17    0.73
  -1  -3   3   13.39    0.83
  -1  -3   3   10.24    0.75
   1  -3  -3   11.79    0.72
  -1  -3   3   11.80    0.69
  -1  -3   3   11.57    0.79
   1  -3  -3   10.89    0.80
  -1   3   3   11.25    0.76
  -1   3   3   11.45    0.67
  -1   3   3   10.66    0.88
   1  -3   3   17.08    0.95
   1  -3   3   13.69    0.92
  -1  -3  -3   16.25    1.02
  -1  -3  -3   15.10    1.03
  -1  -3  -3   16.37    0.95
   1  -3   3   16.86    1.01
   1  -3   3   16.33    0.90
   1  -3   3   17.13    1.06
   1   3   3   15.09    1.01
   1   3   3   16.73    1.07
   1   3   3   17.13    0.93
   3  -3   3   10.10    0.57
   3  -3   3    9.18    0.59
  -3  -3  -3    9.50    0.69
  -3  -3  -3   10.54    0.75
   3  -3   3    9.94    0.64
  -3  -3  -3    9.59    0.64
   3  -3   3    8.83    0.71
   3   3   3    9.63    0.74
   3   3   3   10.27    0.66
   3   3   3    9.94    0.66
  -5  -3  -3    6.71    0.56
   5  -3   3    7.16    0.52
   5  -3   3    6.14    0.60
   5  -3   3    7.57    0.44
  -5  -3  -3    7.14    0.51
  -5  -3  -3    7.83    0.64
   5   3   3    7.03    0.60
   5   3   3    7.17    0.58
  -7  -3  -3   18.11    1.19
   7  -3   3   18.41    1.24
   7  -3   3   16.00    1.18
  -7  -3  -3   17.17    1.05
  -7  -3  -3   17.21    1.22
   7  -3   3   17.63    1.22
   7   3   3   18.17    1.17
   7   3   3   18.30    1.18
   9  -3   3    6.77    0.53
  -9  -3  -3    6.11    0.50
  -9  -3  -3    5.54    0.51
   9  -3   3    6.39    0.64
  -9  -3  -3    5.69    0.62
   9   3   3    6.56    0.62
 -11  -3  -3    4.74    0.44
  11  -3   3    4.09    0.49
 -11  -3  -3    5.32    0.59
  11  -3   3    4.74    0.53
  11   3   3    4.01    0.53
 -10  -4   3   10.22    0.83
 -10  -4   3   10.38    0.77
  10  -4  -3   10.33    0.75
 -10  -4   3    8.90    0.75
  10  -4  -3    9.99    0.76
  10  -4  -3    9.84    0.70
  -8  -4   3    6.16    0.61
   8  -4  -3    5.72    0.51
  -8  -4   3    5.40    0.50
  -8  -4   3    5.79    0.52
   8  -4  -3    6.05    0.49
   8  -4  -3    6.60    0.50
  -6  -4   3    9.00    0.65
   6  -4  -3    9.22    0.65
   6  -4  -3    8.34    0.69
  -6  -4   3    9.97    0.77
  -6   4   3    8.49    0.64
  -4  -4   3   10.29    0.80
  -4  -4   3   11.11    0.69
  -4  -4   3    9.78    0.77
   4  -4  -3   13.10    0.76
  -4   4   3    9.69    0.75
  -2  -4   3    8.20    0.57
  -2  -4   3    8.56    0.65
  -2  -4   3    8.47    0.56
  -2  -4   3    8.47    0.63
   2  -4  -3    8.14    0.60
  -2  -4   3    8.02    0.56
  -2   4   3    7.88    0.66
   0  -4   3   10.97    0.76
   0  -4   3   10.71    0.70
   0  -4  -3   10.80    0.79
   0  -4   3   10.97    0.73
   0  -4  -3   11.46    0.75
   0  -4   3   11.40    0.74
   0  -4   3   10.92    0.77
   2  -4   3   12.63    0.74
  -2  -4  -3   11.32    0.98
  -2  -4  -3   12.28    0.91
   2  -4   3   12.49    0.84
   2  -4   3   12.08    0.74
  -2  -4  -3   11.05    0.78
   2  -4   3   11.48    0.79
   2  -4   3   11.10    0.85
   4  -4   3    7.68    0.52
   4  -4   3    6.75    0.66
   4  -4   3    8.66    0.61
   4  -4   3    7.87    0.60
  -4  -4  -3    8.20    0.67
  -4  -4  -3    7.78    0.59
  -4  -4  -3    7.88    0.69
   4  -4   3    7.56    0.66
   6  -4   3    8.04    0.61
   6  -4   3    7.72    0.74
  -6  -4  -3    7.95    0.61
   6  -4   3    7.76    0.50
   6  -4   3    5.98    0.64
  -6  -4  -3    8.83    0.76
  -8  -4  -3    9.61    0.70
   8  -4   3    9.00    0.55
   8  -4   3    8.47    0.82
   8  -4   3    8.34    0.67
  -8  -4  -3    8.48    0.78
   8   4   3    9.38    0.80
  -5  -5   3    6.36    0.56
   5  -5  -3    8.26    0.60
  -5  -5   3    7.22    0.64
   5  -5  -3    6.95    0.68
   3  -5  -3    5.34    0.62
  -3  -5   3    5.91    0.58
   3  -5  -3    5.88    0.51
  -3  -5   3    6.06    0.54
  -3  -5   3    5.51    0.50
  -1  -5   3    5.03    0.43
  -1  -5   3    5.12    0.44
  -1  -5   3    4.21    0.50
   1  -5  -3    4.91    0.46
  -1  -5   3    4.87    0.44
  -1  -5   3    5.14    0.47
  -1  -5  -3    7.13    0.64
   1  -5   3    6.41    0.48
   1  -5   3    7.25    0.57
   1  -5   3    7.14    0.64
   1  -5   3    7.66    0.61
  -1  -5  -3    7.81    0.59
  16   0  -4   69.89    3.30
 -16   0   4   50.54    3.58
 -16   0   4   61.49    3.34
 -14   0   4   32.02    2.14
  14   0  -4   30.36    1.86
 -14   0   4   31.50    1.82
  14   0  -4   36.18    1.81
 -14   0   4   34.97    1.93
  12   0  -4    5.41    0.39
 -12   0   4    4.63    0.58
 -12   0   4    5.29    0.47
 -12   0   4    4.78    0.39
  12   0  -4    5.26    0.46
 -10   0   4  142.92    7.48
  10   0  -4  141.04    7.19
 -10   0   4  148.78    7.22
  10   0  -4  147.98    7.08
   8   0  -4  190.26   10.44
   8   0  -4  224.83   10.14
  -8   0   4  189.02   10.19
  -8   0   4  218.72   10.15
   8   0  -4  216.88   10.26
  -8   0   4  219.22   10.55
  -6   0   4    8.83    0.53
   6   0  -4    9.28    0.58
   6   0  -4    8.80    0.46
  -6   0   4    8.84    0.59
   6   0  -4    8.16    0.68
  -6   0   4    7.32    0.68
   4   0  -4   85.89    4.42
  -4   0   4   82.88    4.48
  -4   0   4   86.68    4.17
   4   0  -4   83.60    4.25
  -4   0   4   86.22    4.28
  -2   0   4  443.30   21.36
  -2   0   4  481.54   21.51
   2   0  -4  457.89   21.49
  -2   0   4  396.62   21.63
   0   0   4   73.74    3.74
   0   0  -4   62.79    3.58
   0   0  -4   76.05    3.74
   0   0   4   71.62    3.59
   0   0   4   85.07    3.94
   0   0  -4   71.89    3.61
   0   0   4   77.83    3.77
  -2   0  -4    9.80    0.58
   2   0   4   10.93    0.59
   2   0   4    9.03    0.64
   2   0   4   10.00    0.69
  -2   0  -4   10.28    0.68
   4   0   4  232.83   11.19
  -4   0  -4  225.36   11.14
  -4   0  -4  222.82   11.03
   4   0   4  240.55   11.06
   4   0   4  215.42   11.08
   6   0   4  129.05    6.59
   6   0   4  128.52    6.60
  -6   0  -4  132.49    6.56
   6   0   4  143.35    6.77
   8   0   4    4.24    0.49
   8   0   4    4.99    0.43
   8   0   4    4.40    0.40
  10   0   4   30.98    1.84
  10   0   4   36.06    1.90
  10   0   4   31.53    1.99
  12   0   4   66.64    3.41
  12   0   4   59.64    3.51
 -17  -1   4   22.64    1.47
 -17  -1   4   19.75    1.65
  17  -1  -4   22.19    1.32
 -17   1   4   21.08    1.50
 -17   1   4   22.25    1.69
  17   1  -4   22.29    1.36
 -15  -1   4   42.97    2.43
 -15  -1   4   36.25    2.19
 -15  -1   4   39.73    2.59
 -15   1   4   41.52    2.64
  15   1  -4   44.50    2.25
  13  -1  -4    4.57    0.39
 -13  -1   4    4.91    0.57
 -13  -1   4    4.64    0.50
 -13   1   4    4.03    0.55
 -13   1   4    4.63    0.41
 -13   1   4    3.92    0.39
  13   1  -4    3.83    0.37
  13   1  -4    4.38    0.35
  11  -1  -4   17.38    1.12
 -11  -1   4   15.56    1.18
  11  -1  -4   16.62    0.98
 -11  -1   4   17.89    0.96
  11  -1  -4   14.16    1.18
 -11  -1   4   17.28    1.10
  11   1  -4   17.79    0.98
 -11   1   4   18.04    1.05
  11   1  -4   18.16    0.96
 -11   1   4   16.49    1.22
  -9  -1   4  179.01    7.94
   9  -1  -4  171.27    7.87
   9  -1  -4  165.33    8.05
   9  -1  -4  140.79    8.11
  -9  -1   4  171.96    8.03
  -9  -1   4  148.52    8.11
  -9  -1   4  164.21    7.84
   9   1  -4  171.63    7.86
  -9   1   4  151.37    8.11
   9   1  -4  149.87    8.15
  -7  -1   4   37.72    1.81
   7  -1  -4   35.08    1.79
  -7  -1   4   33.27    1.88
  -7  -1   4   33.07    1.70
   7  -1  -4   37.69    1.76
  -7  -1   4   31.19    1.96
   7  -1  -4   36.39    1.92
   7  -1  -4   31.37    1.97
   7   1  -4   32.60    1.99
   7   1  -4   36.90    1.77
  -7   1   4   35.16    1.80
  -7   1   4   31.12    1.95
   5  -1  -4    7.68    0.47
   5  -1  -4    8.11    0.56
  -5  -1   4    6.93    0.47
  -5  -1   4    6.97    0.61
   5  -1  -4    8.68    0.46
  -5  -1   4    8.56    0.50
   5  -1  -4    7.59    0.62
  -5   1   4    7.90    0.62
  -5   1   4    7.40    0.58
   5   1  -4    7.17    0.47
  -5   1   4    7.15    0.47
   5   1  -4    6.61    0.61
  -3  -1   4  185.37    8.64
  -3  -1   4  161.77    8.55
  -3  -1   4  169.81    8.78
   3  -1  -4  186.80    8.72
   3  -1  -4  183.46    8.57
  -3   1   4  177.54    8.57
  -3   1   4  180.89    8.74
   3   1  -4  174.59    8.61
  -3   1   4  171.72    8.67
   1  -1  -4  160.46    8.09
  -1  -1   4  154.51    8.03
  -1  -1   4  159.63    8.05
   1  -1  -4  173.22    8.08
  -1  -1   4  164.51    8.33
   1  -1  -4  170.48    8.24
  -1  -1   4  170.41    8.18
   1   1  -4  174.44    8.19
  -1   1   4  179.09    8.09
  -1   1   4  171.96    8.44
  -1   1   4  154.92    8.18
  -1   1   4  169.85    8.25
  -1  -1  -4    8.44    0.59
  -1  -1  -4    8.52    0.46
   1  -1   4    8.78    0.58
  -1  -1  -4    8.87    0.50
   1  -1   4    7.81    0.47
   1   1   4    7.73    0.58
  -1   1  -4    7.21    0.55
  -1   1  -4    7.88    0.46
   1   1   4    6.92    0.54
   1   1   4    7.49    0.46
   3  -1   4   39.97    2.07
   3  -1   4   41.30    2.04
  -3  -1  -4   35.96    2.02
  -3  -1  -4   41.01    2.15
  -3  -1  -4   39.64    1.97
   3  -1   4   41.73    2.18
   3   1   4   41.26    2.19
  -3   1  -4   38.14    2.05
   3   1   4   37.51    2.11
   5  -1   4  182.89    8.23
  -5  -1  -4  157.61    8.20
  -5  -1  -4  171.02    8.12
  -5  -1  -4  159.93    8.33
  -5  -1  -4  167.54    8.32
   5  -1   4  175.27    8.39
   5  -1   4  165.68    8.21
   5   1   4  167.51    8.37
  -5   1  -4  177.72    8.23
   5   1   4  153.10    8.27
  -7  -1  -4   16.02    1.08
   7  -1   4   17.05    0.98
  -7  -1  -4   16.23    0.86
  -7  -1  -4   16.31    1.07
   7  -1   4   16.63    0.95
   7  -1   4   14.15    1.08
   7   1   4   16.71    1.13
  -7   1  -4   16.54    1.04
   7   1   4   14.25    1.00
   7   1   4   16.86    1.03
  -9  -1  -4    3.95    0.45
   9  -1   4    5.50    0.40
   9  -1   4    4.28    0.51
  -9  -1  -4    4.62    0.32
   9  -1   4    4.89    0.42
   9   1   4    4.61    0.54
  11  -1   4   48.78    2.44
  11  -1   4   43.15    2.36
 -11  -1  -4   42.23    2.24
  11  -1   4   48.03    2.63
 -11  -1  -4   44.63    2.54
  11   1   4   40.09    2.57
  11   1   4   43.10    2.49
  13  -1   4   21.78    1.53
  13  -1   4   20.37    1.35
 -13  -1  -4   20.94    1.46
  13   1   4   23.19    1.54
  13   1   4   23.28    1.46
 -16  -2   4   41.43    2.43
  16  -2  -4   40.75    2.30
 -16  -2   4   37.22    2.59
 -16   2   4   43.73    2.64
 -14  -2   4   24.09    1.76
 -14  -2   4   25.45    1.69
 -14  -2   4   26.31    1.43
  14  -2  -4   27.05    1.54
 -14   2   4   24.19    1.80
 -14   2   4   29.28    1.49
  12  -2  -4   11.62    0.77
  12  -2  -4   11.42    0.76
 -12  -2   4   12.68    0.72
 -12  -2   4   11.49    0.90
 -12  -2   4   11.14    0.95
 -12   2   4   12.01    0.76
 -12   2   4   11.07    0.97
 -10  -2   4   83.81    4.28
 -10  -2   4   82.34    4.34
 -10  -2   4   75.24    4.05
  10  -2  -4   88.60    4.12
  10  -2  -4   82.99    4.11
  10  -2  -4   76.31    4.35
 -10   2   4   82.27    4.35
  -8  -2   4  134.83    6.11
  -8  -2   4  126.48    6.31
   8  -2  -4  134.92    6.19
  -8  -2   4  122.04    6.37
   8  -2  -4  123.71    6.17
   8  -2  -4  117.49    6.37
   8  -2  -4  116.01    6.34
   8   2  -4  123.11    6.43
  -8   2   4  121.56    6.35
  -8   2   4  132.10    6.24
   6  -2  -4   21.61    1.36
   6  -2  -4   24.25    1.25
   6  -2  -4   22.44    1.22
  -6  -2   4   23.15    1.32
   6  -2  -4   21.78    1.36
  -6  -2   4   22.21    1.38
  -6  -2   4   22.10    1.15
  -6   2   4   20.09    1.22
  -6   2   4   22.25    1.27
  -6   2   4   21.71    1.34
   6   2  -4   23.09    1.44
  -4  -2   4   53.96    2.78
  -4  -2   4   55.90    2.98
  -4  -2   4   57.10    2.89
   4  -2  -4   54.75    2.94
   4  -2  -4   52.26    2.79
  -4   2   4   55.99    2.87
  -4   2   4   56.62    2.81
  -4   2   4   56.40    2.97
  -2  -2   4  255.52   12.26
   2  -2  -4  254.44   12.47
  -2  -2   4  252.94   12.34
   2  -2  -4  266.86   12.32
  -2  -2   4  247.61   12.52
  -2   2   4  255.25   12.51
  -2   2   4  248.13   12.39
  -2   2   4  244.45   12.45
  -2   2   4  263.81   12.33
   0  -2   4   55.08    2.65
   0  -2   4   50.25    2.90
   0  -2   4   56.13    2.78
   0  -2   4   53.14    2.66
   0  -2  -4   57.34    2.87
   0  -2  -4   54.69    2.70
   0   2   4   54.49    2.71
   0   2   4   55.37    2.88
   0   2   4   46.90    2.83
   0   2   4   51.26    2.79
  -2  -2  -4   22.44    1.23
   2  -2   4   24.58    1.36
  -2  -2  -4   23.95    1.38
  -2  -2  -4   23.56    1.29
  -2  -2  -4   22.36    1.37
   2  -2   4   22.42    1.22
   2   2   4   22.18    1.33
   2   2   4   21.91    1.38
  -4  -2  -4  130.59    6.75
  -4  -2  -4  137.31    6.72
   4  -2   4  121.64    6.58
   4  -2   4  138.25    6.59
  -4  -2  -4  134.12    6.64
   4  -2   4  141.32    6.78
  -4  -2  -4  131.06    6.56
   4   2   4  138.75    6.78
  -6  -2  -4   80.38    4.30
   6  -2   4   75.76    4.30
   6  -2   4   85.67    4.06
   6  -2   4   79.39    4.15
  -6  -2  -4   85.34    4.24
  -6  -2  -4   83.10    4.07
   6   2   4   83.65    4.31
  -6   2  -4   80.90    4.43
  -8  -2  -4   11.06    0.88
  -8  -2  -4   11.65    0.70
   8  -2   4   12.12    0.93
   8  -2   4   11.12    0.78
   8   2   4   11.68    0.90
  10  -2   4   26.56    1.54
  10  -2   4   27.56    1.74
 -10  -2  -4   25.70    1.45
 -10  -2  -4   25.24    1.70
  10   2   4   27.90    1.73
  12  -2   4   40.70    2.21
 -12  -2  -4   37.05    2.08
  12  -2   4   43.00    2.45
 -12  -2  -4   42.10    2.42
  12   2   4   34.83    2.35
  13  -3  -4   13.51    0.89
 -13  -3   4   12.20    1.07
  13  -3  -4   14.73    0.93
 -13  -3   4   13.99    1.06
 -13   3   4   13.66    1.11
 -11  -3   4   14.07    1.08
 -11  -3   4   16.77    0.91
  11  -3  -4   15.45    0.94
 -11  -3   4   14.82    1.12
  11  -3  -4   14.89    0.96
  11  -3  -4   13.51    1.08
 -11   3   4   14.48    1.13
   9  -3  -4   60.20    3.48
  -9  -3   4   64.28    3.49
  -9  -3   4   64.97    3.55
   9  -3  -4   68.06    3.37
   9  -3  -4   66.45    3.34
  -9  -3   4   65.29    3.27
  -9   3   4   63.83    3.52
  -9   3   4   64.98    3.34
   9   3  -4   66.18    3.59
  -7  -3   4   29.18    1.46
  -7  -3   4   28.75    1.64
   7  -3  -4   26.61    1.61
   7  -3  -4   26.47    1.54
  -7  -3   4   28.24    1.67
   7  -3  -4   27.00    1.54
  -7   3   4   28.11    1.54
  -7   3   4   23.72    1.57
   5  -3  -4   34.30    1.80
  -5  -3   4   34.80    1.93
   5  -3  -4   32.49    1.84
  -5  -3   4   33.56    1.91
  -5   3   4   31.81    1.83
   3  -3  -4   67.94    3.67
  -3  -3   4   70.81    3.49
  -3  -3   4   71.26    3.67
  -3  -3   4   72.81    3.50
   3  -3  -4   68.23    3.51
  -3  -3   4   72.27    3.62
  -3  -3   4   69.37    3.49
  -3   3   4   65.40    3.54
  -3   3   4   68.24    3.59
  -3   3   4   68.58    3.53
  -1  -3   4   68.30    3.37
   1  -3  -4   66.03    3.35
  -1  -3   4   68.41    3.52
  -1  -3   4   69.39    3.32
  -1  -3   4   68.95    3.41
  -1  -3   4   71.64    3.31
  -1   3   4   62.82    3.36
  -1   3   4   55.56    3.33
  -1   3   4   70.82    3.55
  -1   3   4   56.58    3.40
   1  -3   4   37.34    1.82
  -1  -3  -4   34.29    1.96
   1  -3   4   31.03    1.83
   1  -3   4   38.15    1.93
  -1  -3  -4   31.23    1.94
  -1  -3  -4   35.03    1.83
   1  -3   4   36.94    1.77
   1  -3   4   35.23    2.02
   1   3   4   35.10    2.02
   1   3   4   32.33    1.88
   1   3   4   30.23    1.82
  -3  -3  -4   28.08    1.68
   3  -3   4   28.43    1.55
   3  -3   4   31.52    1.73
  -3  -3  -4   28.62    1.58
   3  -3   4   29.67    1.57
   3  -3   4   27.51    1.47
  -3  -3  -4   30.85    1.75
   3   3   4   28.17    1.74
   3   3   4   27.43    1.66
  -5  -3  -4   65.53    3.26
   5  -3   4   69.16    3.28
  -5  -3  -4   66.05    3.48
   5  -3   4   52.95    3.53
   5   3   4   69.04    3.49
   5   3   4   58.82    3.35
   7  -3   4   15.22    0.96
  -7  -3  -4   16.29    0.94
  -7  -3  -4   14.59    1.11
   7  -3   4   15.29    1.11
   7   3   4   12.82    1.03
   7   3   4   14.99    1.12
   9  -3   4   15.33    1.09
  -9  -3  -4   14.71    0.90
  -9  -3  -4   12.28    1.06
   9  -3   4   12.11    0.94
   9   3   4   13.80    1.06
  10  -4  -4   28.07    1.53
 -10  -4   4   23.05    1.58
  10  -4  -4   24.74    1.54
 -10  -4   4   28.70    1.73
  -8  -4   4   38.57    2.11
  -8  -4   4   40.39    2.27
   8  -4  -4   36.71    2.11
  -8  -4   4   33.89    2.10
   8  -4  -4   39.70    2.09
  -6  -4   4   29.50    1.66
   6  -4  -4   29.42    1.77
  -6  -4   4   29.79    1.70
   6  -4  -4   31.56    1.72
  -6  -4   4   28.28    1.72
  -6  -4   4   34.08    1.91
  -4  -4   4   27.90    1.56
   4  -4  -4   28.60    1.59
  -4  -4   4   28.15    1.72
  -4  -4   4   26.26    1.60
  -4  -4   4   28.56    1.58
   2  -4  -4   64.70    3.31
  -2  -4   4   57.08    3.38
  -2  -4   4   65.70    3.29
  -2  -4   4   62.18    3.35
  -2  -4   4   66.92    3.27
  -2  -4   4   65.77    3.27
   0  -4   4   29.27    1.64
   0  -4   4   29.53    1.56
   0  -4   4   28.86    1.60
   0  -4   4   26.92    1.68
   0  -4   4   29.66    1.65
   0  -4  -4   27.86    1.61
  -2  -4  -4   30.95    1.75
   2  -4   4   33.85    1.89
   2  -4   4   32.21    1.68
   2  -4   4   28.85    1.85
   2  -4   4   32.32    1.67
   2  -4   4   32.12    1.85
  -2  -4  -4   29.05    1.87
  -4  -4  -4   40.39    2.35
  -4  -4  -4   41.97    2.19
   4  -4   4   40.03    2.16
   4  -4   4   38.70    2.04
   4  -4   4   38.04    2.30
   4  -4   4   37.92    2.34
   4   4   4   42.20    2.35
  -6  -4  -4   27.76    1.55
   6  -4   4   26.57    1.54
  -6  -4  -4   26.51    1.76
   6  -4   4   24.32    1.68
   6   4   4   27.73    1.74
 -16   0   5   23.08    1.73
  16   0  -5   22.56    1.33
 -16   0   5   23.36    1.51
  14   0  -5   45.37    2.31
 -14   0   5   44.88    2.47
 -14   0   5   41.15    2.32
 -14   0   5   45.81    2.73
  14   0  -5   42.99    2.41
 -12   0   5   10.80    0.79
 -12   0   5   10.50    0.66
  12   0  -5   10.87    0.64
 -12   0   5    9.05    1.09
  12   0  -5   10.21    0.74
 -10   0   5   25.66    1.55
  10   0  -5   21.59    1.15
 -10   0   5   17.70    1.21
  10   0  -5   23.09    1.30
   8   0  -5   70.89    3.55
   8   0  -5   71.55    3.73
  -8   0   5   73.44    3.66
  -8   0   5   75.90    3.95
   6   0  -5   52.20    2.81
  -6   0   5   55.75    2.73
  -6   0   5   53.48    2.84
  -6   0   5   54.68    3.00
   6   0  -5   54.77    3.03
   4   0  -5   51.17    2.83
  -4   0   5   57.45    2.89
  -4   0   5   54.86    2.72
  -4   0   5   54.98    3.03
   2   0  -5   53.91    2.89
  -2   0   5   57.67    2.93
  -2   0   5   56.38    2.74
  -2   0   5   54.09    3.11
   0   0   5   44.82    2.21
   0   0   5   45.54    2.58
   0   0  -5   44.79    2.40
   0   0   5   44.28    2.43
   0   0   5   45.49    2.40
  -2   0  -5   71.03    3.80
   2   0   5   75.01    3.79
   2   0   5   76.40    3.87
   2   0   5   73.41    3.67
  -4   0  -5   49.06    2.50
   4   0   5   50.43    2.70
   4   0   5   49.73    2.52
   4   0   5   45.83    2.57
   6   0   5    8.47    0.75
  -6   0  -5    8.96    0.61
   6   0   5    8.24    0.65
   6   0   5    9.43    0.64
   8   0   5   30.11    1.87
   8   0   5   27.25    1.65
   8   0   5   29.23    1.66
  10   0   5   39.12    2.48
  10   0   5   43.31    2.33
 -15  -1   5   34.03    2.08
 -15  -1   5   33.73    2.25
  15  -1  -5   33.29    1.85
 -15  -1   5   31.77    1.91
 -15   1   5   34.41    2.28
 -15   1   5   37.59    2.14
 -13  -1   5   17.33    1.15
 -13  -1   5   16.02    0.96
 -13  -1   5   17.34    1.31
  13  -1  -5   17.51    1.00
 -13   1   5   16.81    1.29
  13   1  -5   15.80    0.96
 -13   1   5   17.76    1.10
  11  -1  -5    5.53    0.43
 -11  -1   5    5.80    0.40
 -11  -1   5    6.36    0.64
 -11  -1   5    6.45    0.56
 -11   1   5    6.70    0.65
  11   1  -5    6.13    0.43
   9  -1  -5   34.87    1.83
   9  -1  -5   34.68    2.09
   9  -1  -5   31.43    1.92
  -9  -1   5   36.15    1.96
  -9  -1   5   33.78    2.07
   9  -1  -5   36.48    1.77
  -9  -1   5   33.57    1.82
  -9   1   5   35.04    2.07
   9   1  -5   33.79    1.79
  -9   1   5   32.61    1.83
   7  -1  -5   42.85    2.43
   7  -1  -5   43.01    2.10
   7  -1  -5   40.32    2.28
  -7  -1   5   42.60    2.41
   7  -1  -5   41.96    2.16
  -7  -1   5   37.44    2.15
  -7  -1   5   41.27    2.18
  -7   1   5   41.79    2.17
   7   1  -5   41.92    2.17
  -7   1   5   42.50    2.40
   7   1  -5   44.70    2.48
   5  -1  -5   29.27    1.46
  -5  -1   5   26.40    1.44
   5  -1  -5   28.65    1.70
   5  -1  -5   26.95    1.42
  -5  -1   5   26.20    1.68
  -5  -1   5   27.18    1.51
   5  -1  -5   26.88    1.58
  -5   1   5   28.10    1.63
  -5   1   5   28.11    1.46
  -5   1   5   27.99    1.68
   5   1  -5   27.54    1.50
  -3  -1   5   35.56    1.92
   3  -1  -5   37.07    1.82
   3  -1  -5   34.14    1.97
   3  -1  -5   34.52    1.80
  -3  -1   5   35.35    2.09
  -3  -1   5   36.25    1.80
  -3   1   5   36.02    1.83
   3   1  -5   35.06    1.90
  -3   1   5   34.39    2.00
  -3   1   5   35.24    1.95
  -3   1   5   37.60    2.10
   1  -1  -5   25.11    1.52
  -1  -1   5   25.82    1.49
  -1  -1   5   26.36    1.31
  -1  -1   5   27.67    1.67
   1  -1  -5   24.76    1.35
   1  -1  -5   27.79    1.36
  -1   1   5   26.84    1.37
  -1   1   5   28.46    1.67
  -1   1   5   25.97    1.55
   1   1  -5   24.46    1.45
  -1   1   5   25.58    1.49
   1  -1   5   33.62    1.90
  -1  -1  -5   34.54    1.76
  -1  -1  -5   35.75    1.73
   1  -1   5   34.76    1.73
  -1   1  -5   32.68    1.88
   1   1   5   33.88    1.73
  -1   1  -5   33.79    1.73
   1   1   5   32.20    1.93
   1   1   5   35.22    2.05
   3  -1   5   49.42    2.59
   3  -1   5   50.37    2.70
   3  -1   5   44.30    2.50
  -3  -1  -5   52.42    2.46
  -3  -1  -5   48.16    2.52
   3   1   5   48.06    2.64
  -3   1  -5   51.85    2.52
   3   1   5   50.62    2.72
  -5  -1  -5   12.00    0.83
   5  -1   5   11.74    0.73
   5  -1   5   10.15    0.73
  -5  -1  -5   11.36    0.75
   5  -1   5   12.03    0.90
  -5   1  -5   12.05    0.74
   5   1   5   11.91    0.90
   5   1   5   10.65    0.79
   7  -1   5    6.72    0.55
   7  -1   5    8.04    0.74
   7  -1   5    7.72    0.58
   7   1   5    9.97    0.91
   9  -1   5   33.12    2.13
   9  -1   5   33.34    2.17
   9  -1   5   37.16    1.99
   9   1   5   37.73    2.23
  11  -1   5   13.46    0.91
  11  -1   5   13.36    0.85
  11  -1   5   13.62    1.09
  11   1   5   11.19    1.05
 -14  -2   5   30.65    1.94
  14  -2  -5   31.01    1.72
 -14  -2   5   30.24    1.62
 -14  -2   5   28.05    1.98
 -14   2   5   30.31    1.73
 -14   2   5   31.83    2.10
 -12  -2   5   10.67    0.92
  12  -2  -5    9.63    0.69
 -12  -2   5   11.25    0.64
 -12  -2   5   10.74    0.86
 -12   2   5   10.66    0.93
 -10  -2   5   21.09    1.08
 -10  -2   5   21.19    1.41
  10  -2  -5   20.47    1.40
  10  -2  -5   20.66    1.16
 -10  -2   5   19.23    1.29
  10  -2  -5   19.98    1.18
 -10   2   5   20.82    1.39
 -10   2   5   19.59    1.24
  -8  -2   5   47.64    2.37
  -8  -2   5   49.18    2.63
   8  -2  -5   47.41    2.72
   8  -2  -5   48.58    2.48
  -8  -2   5   50.40    2.75
   8  -2  -5   46.40    2.46
  -8   2   5   46.40    2.56
  -8   2   5   46.74    2.68
   6  -2  -5   34.35    1.83
   6  -2  -5   33.66    1.83
  -6  -2   5   35.12    2.06
  -6  -2   5   35.96    1.96
   6  -2  -5   35.24    2.05
  -6  -2   5   33.60    1.79
  -6   2   5   36.47    2.04
  -6   2   5   34.25    1.92
  -6   2   5   33.34    1.84
  -4  -2   5   38.60    2.01
  -4  -2   5   39.87    2.11
   4  -2  -5   36.67    1.97
  -4  -2   5   39.73    2.23
  -4   2   5   37.41    1.99
  -4   2   5   38.64    2.21
  -4   2   5   35.57    2.07
  -4   2   5   37.61    2.17
  -2  -2   5   38.87    2.11
  -2  -2   5   40.20    2.31
   2  -2  -5   40.90    2.04
  -2  -2   5   39.42    1.96
  -2   2   5   40.97    2.26
  -2   2   5   40.54    2.05
  -2   2   5   41.00    2.26
  -2   2   5   33.48    2.16
   0  -2  -5   31.34    1.67
   0  -2  -5   29.75    1.63
   0  -2   5   32.62    1.94
   0  -2   5   29.70    1.56
   0  -2   5   31.86    1.60
   0  -2   5   29.76    1.74
   0   2   5   32.07    1.88
   0   2   5   32.12    1.86
   0   2   5   31.26    1.64
  -2  -2  -5   49.97    2.45
  -2  -2  -5   48.98    2.65
   2  -2   5   44.32    2.46
  -2  -2  -5   46.91    2.49
   2  -2   5   47.89    2.62
   2   2   5   48.18    2.72
   2   2   5   50.66    2.71
   4  -2   5   33.20    1.80
   4  -2   5   31.70    1.79
   4  -2   5   35.73    2.01
  -4  -2  -5   33.61    1.75
   4   2   5   34.26    2.01
   6  -2   5   10.01    0.66
  -6  -2  -5   10.80    0.65
  -6  -2  -5   11.42    0.88
   6  -2   5   10.54    0.88
   6  -2   5   10.64    0.71
   6   2   5   11.98    0.96
  -8  -2  -5   20.82    1.14
  -8  -2  -5   19.33    1.39
   8  -2   5   20.44    1.14
   8  -2   5   20.86    1.22
   8  -2   5   19.30    1.39
   8   2   5   20.98    1.46
 -10  -2  -5   25.21    1.51
  10  -2   5   30.48    1.90
  10  -2   5   29.25    1.65
 -10  -2  -5   28.65    1.86
  10   2   5   28.76    1.89
  13  -3  -5   10.38    0.74
 -13  -3   5   10.17    0.93
 -13  -3   5    9.20    0.88
 -13  -3   5   10.35    0.65
  13  -3  -5    9.96    0.73
 -13   3   5    9.59    0.94
 -13   3   5   10.06    0.70
 -11  -3   5   10.51    0.64
  11  -3  -5   10.26    0.75
 -11  -3   5   11.49    0.91
  11  -3  -5   10.66    0.73
 -11  -3   5   10.52    0.88
 -11   3   5   10.31    0.91
  -9  -3   5   18.39    1.06
  -9  -3   5   20.04    1.35
   9  -3  -5   20.45    1.22
   9  -3  -5   19.18    1.16
  -9  -3   5   20.24    1.34
   9  -3  -5   19.76    1.33
  -9   3   5   20.25    1.31
  -9   3   5   20.44    1.34
   7  -3  -5   19.94    1.22
  -7  -3   5   19.54    1.10
   7  -3  -5   21.41    1.20
  -7  -3   5   22.64    1.40
  -7  -3   5   20.00    1.32
  -7   3   5   22.19    1.32
  -7   3   5   18.48    1.23
   5  -3  -5   15.82    1.06
  -5  -3   5   18.11    1.14
   5  -3  -5   16.25    1.06
  -5  -3   5   18.39    1.21
  -5  -3   5   16.87    0.94
  -5   3   5   16.92    1.10
  -3  -3   5   23.68    1.29
  -3  -3   5   25.28    1.45
  -3  -3   5   22.26    1.33
  -3  -3   5   22.97    1.30
   3  -3  -5   23.50    1.34
  -3  -3   5   25.42    1.56
  -3   3   5   24.10    1.43
   1  -3  -5   19.28    1.12
  -1  -3   5   18.49    1.06
  -1  -3   5   20.23    1.20
  -1  -3   5   19.94    1.07
  -1  -3   5   20.76    1.36
  -1  -3   5   18.29    1.15
  -1   3   5   19.41    1.22
  -1   3   5   19.97    1.41
  -1  -3  -5   18.37    1.07
   1  -3   5   18.13    1.02
   1  -3   5   18.06    1.29
   1  -3   5   18.58    1.11
   1  -3   5   17.56    1.15
   1  -3   5   17.42    0.98
   1   3   5   19.28    1.20
   3  -3   5   24.12    1.31
   3  -3   5   20.26    1.58
   3  -3   5   24.65    1.32
   3  -3   5   25.07    1.62
   3  -3   5   19.68    1.31
  -3  -3  -5   24.49    1.33
   3   3   5   25.01    1.51
   3   3   5   25.19    1.58
  -5  -3  -5   13.20    0.83
  -5  -3  -5   14.57    1.03
   5  -3   5   13.20    1.00
   5  -3   5   12.74    0.84
   5   3   5   12.79    1.03
   5   3   5   11.93    0.99
   7  -3   5    7.81    0.64
  -7  -3  -5    9.34    0.83
  -7  -3  -5    8.64    0.63
   7  -3   5    7.19    0.74
   7   3   5    8.40    0.82
  -8  -4   5   17.20    1.10
  -8  -4   5   17.45    1.00
   8  -4  -5   17.33    1.14
  -8  -4   5   16.18    1.16
  -8  -4   5   18.05    1.28
   8  -4  -5   17.54    1.09
  -8   4   5   17.36    1.17
  -6  -4   5   13.47    0.90
   6  -4  -5   13.57    0.98
  -6  -4   5   13.81    0.99
  -6  -4   5   13.07    0.87
   6  -4  -5   15.19    0.93
  -6  -4   5   15.03    1.10
  -4  -4   5   16.98    1.04
  -4  -4   5   15.32    1.00
  -4  -4   5   18.15    1.19
  -4  -4   5   18.48    1.26
   4  -4  -5   18.77    1.09
  -2  -4   5   19.29    1.30
  -2  -4   5   19.14    1.13
  -2  -4   5   19.19    1.13
   2  -4  -5   20.46    1.19
  -2  -4   5   19.84    1.16
   0  -4   5   13.83    1.00
   0  -4  -5   14.96    0.94
   0  -4   5   15.22    1.11
   0  -4   5   14.57    0.97
   0  -4   5   15.07    0.90
   0  -4   5   14.25    0.87
   2  -4   5   18.43    1.29
   2  -4   5   17.88    1.08
   2  -4   5   18.18    1.07
  -2  -4  -5   16.60    1.08
   2  -4   5   18.26    0.97
   2  -4   5   16.23    1.15
   2   4   5   17.51    1.28
   4  -4   5   16.24    1.15
   4  -4   5   15.54    1.00
   4  -4   5   15.58    1.25
  -4  -4  -5   16.15    1.04
  -4  -4  -5   16.97    1.22
   4   4   5   18.67    1.30
  16   0  -6    0.84    0.19
 -16   0   6    0.26    0.23
 -16   0   6    0.56    0.25
  14   0  -6   41.25    2.16
 -14   0   6   42.27    2.40
 -14   0   6   41.51    2.61
 -12   0   6   26.73    1.57
 -12   0   6   23.02    1.67
  12   0  -6   24.56    1.49
  12   0  -6   25.19    1.31
  10   0  -6    1.47    0.32
 -10   0   6    1.09    0.34
  -8   0   6   31.15    2.04
   8   0  -6   33.42    1.86
  -8   0   6   34.37    1.76
  -8   0   6   33.13    1.86
  -6   0   6  110.99    5.29
  -6   0   6  120.07    5.49
  -6   0   6   93.22    5.59
   6   0  -6  104.27    5.41
  -4   0   6    0.28    0.13
   4   0  -6    0.35    0.13
  -4   0   6    0.30    0.11
  -4   0   6    0.18    0.06
   2   0  -6    1.42    0.24
  -2   0   6    1.90    0.33
  -2   0   6    1.41    0.17
  -2   0   6    1.86    0.37
   0   0   6  109.83    5.98
   0   0  -6  120.69    5.78
   0   0   6  123.38    6.06
   0   0   6  124.83    6.27
   0   0  -6  115.97    5.99
   2   0   6   30.28    1.67
   2   0   6   24.05    1.53
  -2   0  -6   25.57    1.40
   4   0   6    0.83    0.19
   6   0   6   30.54    1.68
   6   0   6   28.32    1.87
   8   0   6   33.63    2.17
   8   0   6   34.72    1.96
  10   0   6    0.58    0.18
  10   0   6   -0.26    0.28
 -15  -1   6    7.19    0.68
 -15  -1   6    7.19    0.51
 -15  -1   6    6.77    0.78
  15  -1  -6    6.77    0.52
 -15   1   6    7.00    0.64
 -15   1   6    6.75    0.77
 -13  -1   6   39.46    2.23
 -13  -1   6   32.39    1.92
  13  -1  -6   40.51    1.97
 -13  -1   6   36.92    2.35
 -13   1   6   38.82    2.16
 -13   1   6   37.16    2.36
  11  -1  -6    1.22    0.18
 -11  -1   6    1.61    0.36
 -11  -1   6    1.19    0.31
  11   1  -6    1.14    0.23
 -11   1   6    1.03    0.29
  -9  -1   6    1.55    0.34
  -9  -1   6    1.14    0.21
  -9  -1   6    1.04    0.27
  -9   1   6    1.05    0.27
   9   1  -6    1.37    0.23
   7  -1  -6   74.35    3.72
  -7  -1   6   68.02    3.99
   7  -1  -6   76.40    3.62
  -7  -1   6   77.89    3.78
  -7  -1   6   69.24    3.69
  -7   1   6   67.75    3.98
  -7   1   6   70.97    3.71
   7   1  -6   80.24    3.77
  -7   1   6   78.20    3.93
   5  -1  -6   24.87    1.17
  -5  -1   6   23.20    1.34
   5  -1  -6   23.28    1.17
  -5  -1   6   20.21    1.20
   5  -1  -6   23.89    1.24
   5  -1  -6   20.02    1.36
  -5   1   6   25.31    1.46
  -5   1   6   19.09    1.44
  -5   1   6   22.66    1.23
  -3  -1   6   13.42    0.87
  -3  -1   6   12.94    1.03
   3  -1  -6   12.89    0.70
  -3  -1   6   11.55    0.69
   3  -1  -6   12.58    0.73
   3   1  -6   13.42    0.84
  -3   1   6   11.80    0.73
  -3   1   6   11.92    0.98
  -3   1   6   12.96    0.93
   1  -1  -6   29.49    1.50
   1  -1  -6   26.99    1.60
  -1  -1   6   29.96    1.68
  -1  -1   6   26.53    1.84
  -1   1   6   30.64    1.51
  -1   1   6   28.22    1.73
  -1   1   6   27.91    1.83
   1   1  -6   29.81    1.66
  -1  -1  -6   70.43    3.50
   1  -1   6   69.65    3.46
   1  -1   6   75.57    3.73
   1  -1   6   59.72    3.84
  -1  -1  -6   67.07    3.45
   1   1   6   63.23    3.84
   1   1   6   70.45    3.48
   1   1   6   73.11    3.77
  -1   1  -6   79.79    3.48
   3  -1   6    2.29    0.26
   3  -1   6    2.46    0.36
  -3  -1  -6    2.06    0.18
  -3  -1  -6    1.99    0.27
   3  -1   6    2.30    0.23
   3   1   6    1.81    0.42
  -3   1  -6    2.00    0.25
   5  -1   6    1.27    0.36
  -5  -1  -6    1.02    0.30
   5  -1   6    1.67    0.22
   5  -1   6    1.41    0.25
  -5   1  -6    1.00    0.22
   5   1   6    0.86    0.31
   7  -1   6   35.53    2.06
   7  -1   6   37.79    2.29
   7  -1   6   37.02    2.03
   7   1   6   37.93    2.31
   9  -1   6    5.40    0.50
   9  -1   6    3.85    0.59
   9   1   6    6.26    0.69
 -14  -2   6   25.99    1.83
 -14  -2   6   27.19    1.75
 -14  -2   6   25.61    1.50
  14  -2  -6   26.19    1.55
 -14   2   6   25.86    1.87
 -14   2   6   27.92    1.61
 -12  -2   6   16.66    1.31
 -12  -2   6   15.90    1.21
  12  -2  -6   17.86    1.09
  12  -2  -6   20.24    1.06
 -12   2   6   16.95    1.33
 -10  -2   6    6.35    0.66
 -10  -2   6    6.15    0.59
  10  -2  -6    7.11    0.47
  10  -2  -6    5.97    0.49
  -8  -2   6   22.01    1.50
  -8  -2   6   22.17    1.40
   8  -2  -6   22.64    1.26
   8  -2  -6   19.52    1.46
   8  -2  -6   23.53    1.22
  -8   2   6   21.17    1.47
  -6  -2   6   69.34    3.66
  -6  -2   6   61.46    3.37
   6  -2  -6   72.12    3.35
  -6  -2   6   66.74    3.50
  -6   2   6   59.16    3.56
  -4  -2   6    5.86    0.61
  -4  -2   6    5.33    0.39
  -4  -2   6    6.29    0.46
   4  -2  -6    5.14    0.40
  -4   2   6    4.88    0.41
  -4   2   6    4.48    0.52
  -4   2   6    6.60    0.62
   2  -2  -6    5.78    0.43
  -2  -2   6    5.65    0.36
  -2  -2   6    5.98    0.49
  -2  -2   6    5.59    0.62
   2  -2  -6    5.63    0.41
  -2   2   6    5.98    0.59
  -2   2   6    4.78    0.55
  -2   2   6    5.53    0.44
   0  -2  -6   76.71    3.78
   0  -2   6   75.22    4.17
   0  -2   6   78.46    3.96
   0  -2  -6   75.94    3.81
   0  -2   6   68.74    3.71
   0   2   6   67.70    4.06
   0   2   6   80.33    4.37
   0   2   6   82.65    3.81
   2  -2   6   19.35    1.20
   2  -2   6   18.37    1.00
  -2  -2  -6   18.30    1.00
   2  -2   6   17.21    1.17
   2   2   6   14.41    1.23
   2   2   6   17.79    1.25
  -4  -2  -6    6.07    0.41
   4  -2   6    5.46    0.47
   4  -2   6    6.27    0.46
   4  -2   6    7.34    0.67
   4   2   6    6.16    0.64
   6  -2   6   21.28    1.19
   6  -2   6   19.57    1.17
   6  -2   6   18.94    1.39
  -6  -2  -6   18.47    1.08
   6   2   6   21.55    1.45
   8  -2   6   27.09    1.62
   8  -2   6   26.42    1.54
   8   2   6   25.40    1.78
  11  -3  -6    5.85    0.51
 -11  -3   6    6.12    0.63
 -11  -3   6    6.11    0.66
  11  -3  -6    5.99    0.50
 -11   3   6    4.67    0.62
  -9  -3   6    6.94    0.64
  -9  -3   6    6.02    0.66
   9  -3  -6    7.98    0.54
  -9   3   6    6.05    0.63
  -7  -3   6   31.94    2.19
  -7  -3   6   29.00    1.82
   7  -3  -6   32.26    1.71
   7  -3  -6   29.70    1.67
  -7   3   6   28.25    1.81
   5  -3  -6   11.07    0.79
  -5  -3   6   11.65    0.94
  -5  -3   6   11.59    0.70
  -5  -3   6   10.66    0.84
   5  -3  -6   11.09    0.73
  -5   3   6   10.57    0.85
  -3  -3   6   17.89    1.33
  -3  -3   6   19.29    1.23
  -3  -3   6   20.06    1.14
  -3  -3   6   19.23    1.06
  -3  -3   6   19.87    0.99
   3  -3  -6   18.25    1.10
  -3   3   6   18.56    1.32
  -3   3   6   15.34    1.19
  -1  -3   6   14.18    0.92
  -1  -3   6   12.78    0.93
  -1  -3   6   13.87    0.77
   1  -3  -6   13.68    0.85
  -1  -3   6   14.00    0.77
  -1  -3   6   12.66    1.07
  -1   3   6   13.74    1.07
  -1   3   6   11.99    0.96
   1  -3   6   29.40    1.48
   1  -3   6   26.29    1.58
   1  -3   6   26.94    1.81
  -1  -3  -6   26.02    1.66
   1   3   6   27.69    1.77
   1   3   6   25.20    1.69
   3  -3   6    7.07    0.67
   3  -3   6    7.35    0.55
   3  -3   6    7.14    0.78
  -3  -3  -6    7.08    0.57
   3   3   6    6.84    0.73
   3   3   6    6.16    0.66
   5  -3   6    4.59    0.44
   5  -3   6    5.37    0.47
   5  -3   6    5.56    0.43
  -5  -3  -6    5.95    0.47
   5  -3   6    5.50    0.60
   5   3   6    5.08    0.66
   5   3   6    3.68    0.59
   6  -4  -6   20.63    1.24
  -6  -4   6   20.34    1.40
  -6  -4   6   20.23    1.42
  -6  -4   6   20.52    1.24
  -6  -4   6   20.83    1.12
   6  -4  -6   19.68    1.32
  -4  -4   6    9.43    0.82
  -4  -4   6    9.08    0.62
   4  -4  -6    9.06    0.69
  -4  -4   6    9.02    0.60
  -4  -4   6   10.13    0.65
  -4  -4   6   11.89    0.79
  -4  -4   6    8.71    0.81
   2  -4  -6    8.39    0.64
  -2  -4   6    6.52    0.67
  -2  -4   6    7.08    0.75
  -2  -4   6    8.34    0.56
  -2  -4   6    9.08    0.64
  -2  -4   6    9.12    0.59
   0  -4   6   21.09    1.34
   0  -4   6   22.65    1.19
   0  -4   6   22.91    1.22
   0  -4   6   20.60    1.34
   0  -4   6   20.28    1.49
   0  -4  -6   20.56    1.28
 -14   0   7   22.98    1.70
 -14   0   7   22.88    1.52
 -12   0   7   56.73    3.07
 -12   0   7   52.31    3.20
  -8   0   7   34.60    1.82
  -8   0   7   32.28    1.93
  -8   0   7   32.92    2.13
  -6   0   7   55.65    2.99
  -6   0   7   58.86    3.70
  -6   0   7   50.03    2.75
  -4   0   7   50.64    2.89
  -4   0   7   55.54    3.12
  -4   0   7   51.52    2.64
  -2   0   7   67.86    3.59
  -2   0   7   55.18    3.28
  -2   0   7   60.83    3.03
   0   0   7   41.14    2.52
   0   0   7   34.76    2.56
   0   0  -7   41.59    1.99
  -2   0  -7   21.42    1.19
   2   0   7   22.21    1.62
   2   0   7   21.73    1.46
   4   0   7   48.47    2.70
  -4   0  -7   42.28    2.38
   6   0   7   38.62    2.41
 -13  -1   7   31.09    2.16
 -13  -1   7   33.86    2.04
 -13   1   7   34.29    2.22
  11  -1  -7   30.46    1.49
 -11  -1   7   29.73    1.97
 -11  -1   7   28.66    1.79
 -11   1   7   28.48    1.92
  11   1  -7   26.38    1.59
  -9  -1   7   15.09    0.96
  -9  -1   7   15.53    1.22
  -9   1   7   16.05    1.23
   9   1  -7   14.79    0.97
  -7  -1   7   31.36    1.97
  -7  -1   7   30.01    1.72
  -7  -1   7   30.28    1.59
   7   1  -7   27.65    1.66
  -7   1   7   30.19    1.85
  -7   1   7   28.07    2.21
  -5  -1   7   37.57    2.27
  -5  -1   7   33.02    1.96
  -5  -1   7   33.69    1.77
   5  -1  -7   34.39    1.82
   5   1  -7   33.51    2.03
  -5   1   7   33.95    1.81
  -5   1   7   34.47    2.07
  -5   1   7   33.84    2.16
  -3  -1   7   34.76    1.80
   3  -1  -7   34.35    1.79
  -3  -1   7   37.16    2.39
  -3  -1   7   33.92    2.03
   3  -1  -7   37.55    1.88
  -3   1   7   36.12    2.35
  -3   1   7   34.76    1.85
  -3   1   7   36.30    2.26
   1  -1  -7   36.22    1.92
  -1  -1   7   41.06    2.43
   1  -1  -7   36.93    1.92
  -1  -1   7   36.69    2.15
  -1   1   7   37.16    2.35
  -1   1   7   36.18    1.91
  -1   1   7   36.77    2.21
  -1  -1  -7   15.11    0.93
   1  -1   7   15.37    1.11
   1  -1   7   17.32    1.33
   1   1   7   14.97    1.14
   1   1   7   15.90    1.26
  -3  -1  -7   23.60    1.23
   3  -1   7   18.96    1.53
   3  -1   7   18.56    1.12
   3  -1   7   21.02    1.42
   3   1   7   19.39    1.51
  -3   1  -7   19.03    1.13
   3   1   7   19.89    1.42
   5  -1   7   41.42    2.52
   5  -1   7   40.27    2.21
   5   1   7   42.59    2.53
   7  -1   7   11.80    0.97
   7  -1   7    8.58    0.72
   7   1   7   11.01    0.99
  12  -2  -7   35.84    1.93
 -12  -2   7   36.51    2.34
 -12  -2   7   36.09    2.22
 -12   2   7   38.00    2.37
  10  -2  -7   21.90    1.32
 -10  -2   7   21.06    1.46
  10  -2  -7   22.74    1.23
 -10  -2   7   22.76    1.61
 -10   2   7   24.66    1.64
  -8  -2   7   26.76    1.81
  -8  -2   7   25.52    1.47
  -8  -2   7   24.79    1.64
   8  -2  -7   26.35    1.43
   8  -2  -7   28.34    1.51
  -8   2   7   28.26    1.81
  -6  -2   7   40.25    2.46
  -6  -2   7   40.06    2.17
   6  -2  -7   37.72    2.07
  -6  -2   7   37.71    2.07
   6  -2  -7   40.68    2.12
  -6   2   7   39.11    2.39
  -6   2   7   43.96    2.53
  -4  -2   7   34.55    2.02
  -4  -2   7   39.31    2.33
   4  -2  -7   34.24    1.88
  -4  -2   7   33.92    1.84
   4  -2  -7   37.07    1.92
  -4   2   7   38.09    2.26
  -4   2   7   36.29    2.22
  -2  -2   7   46.38    2.67
  -2  -2   7   39.57    2.10
  -2  -2   7   39.77    2.34
   2  -2  -7   38.68    2.17
   2  -2  -7   44.66    2.21
  -2   2   7   43.66    2.58
  -2   2   7   43.83    2.22
  -2   2   7   42.10    2.50
   0  -2   7   31.08    1.87
   0  -2  -7   27.29    1.65
   0  -2  -7   33.52    1.66
   0  -2   7   30.34    2.06
   0   2   7   30.46    1.66
   0   2   7   32.70    2.59
   0   2   7   30.61    1.96
  -2  -2  -7   19.48    1.06
   2  -2   7   17.83    1.27
   2  -2   7   18.10    1.46
   2  -2   7   19.24    1.04
   2   2   7   19.95    1.38
   2   2   7   17.74    1.40
   4  -2   7   29.54    1.75
   4  -2   7   33.23    2.06
   4  -2   7   32.82    2.22
  -4  -2  -7   31.29    1.70
   4   2   7   35.34    2.15
   4   2   7   33.68    2.20
   9  -3  -7   13.68    0.92
  -9  -3   7   14.41    1.18
   9  -3  -7   14.50    0.92
  -9  -3   7   13.92    1.08
  -9   3   7   13.97    1.12
   7  -3  -7   20.98    1.25
  -7  -3   7   20.84    1.54
  -7  -3   7   20.34    1.41
   7  -3  -7   22.89    1.37
  -7   3   7   21.16    1.46
  -5  -3   7   20.05    1.21
   5  -3  -7   21.08    1.22
  -5  -3   7   21.53    1.51
  -5  -3   7   21.91    1.40
   5  -3  -7   20.11    1.29
  -5   3   7   19.36    1.40
  -3  -3   7   19.17    1.13
  -3  -3   7   20.11    1.36
   3  -3  -7   20.41    1.20
  -3  -3   7   21.88    1.52
  -3  -3   7   18.46    1.25
  -3  -3   7   22.49    1.13
  -3   3   7   20.14    1.41
  -3   3   7   21.00    1.48
  -1  -3   7   21.09    1.42
  -1  -3   7   24.25    1.69
  -1  -3   7   23.88    1.49
   1  -3  -7   23.06    1.32
  -1   3   7   23.83    1.58
  -1   3   7   23.08    1.62
   1  -3   7   15.23    1.08
   1  -3   7   16.25    1.30
  -1  -3  -7   16.31    0.95
   1  -3   7   13.33    0.84
   1  -3   7   14.64    1.05
   1   3   7   14.81    1.18
   1   3   7   15.03    1.19
 -12   0   8    8.91    0.90
 -10   0   8    9.73    0.96
  -8   0   8   10.93    0.88
  -8   0   8   10.02    0.97
  -6   0   8    0.19    0.21
  -6   0   8    0.25    0.15
  -6   0   8    0.19    0.11
  -4   0   8   33.62    1.82
  -4   0   8   35.85    2.14
  -4   0   8   37.01    2.36
  -2   0   8    0.57    0.26
  -2   0   8    0.65    0.14
  -2   0   8    0.67    0.25
   0   0   8    8.44    0.76
   0   0   8    7.67    0.87
   2   0   8   13.67    1.05
   2   0   8   11.49    1.14
   4   0   8    3.84    0.64
 -11  -1   8   17.74    1.39
 -11  -1   8   15.71    1.21
 -11   1   8   16.42    1.35
  -9  -1   8    0.96    0.30
  -9  -1   8    0.47    0.21
   9   1  -8    0.52    0.21
  -9   1   8    0.40    0.22
  -7  -1   8   11.71    1.10
  -7  -1   8   13.75    0.96
  -7   1   8   14.79    1.10
  -7   1   8   13.06    1.15
  -5  -1   8   12.57    0.98
  -5  -1   8   12.32    0.76
  -5  -1   8   15.05    1.24
  -5   1   8   13.96    1.18
  -5   1   8   14.09    1.08
  -5   1   8   13.51    0.95
  -3  -1   8    8.89    0.93
  -3  -1   8    8.41    0.53
  -3  -1   8    9.40    0.78
  -3   1   8   10.16    0.86
  -3   1   8    8.08    0.87
  -1  -1   8   12.41    1.20
  -1  -1   8   14.62    1.07
  -1   1   8   12.81    1.20
  -1   1   8   14.28    1.12
  -1   1   8   15.94    0.81
   1  -1   8    0.17    0.23
  -1  -1  -8   -0.23    0.15
   1  -1   8    0.40    0.25
   1   1   8    0.08    0.22
   1   1   8    0.28    0.25
   3  -1   8   13.51    1.12
   3  -1   8   12.00    1.22
   3   1   8   13.18    1.21
   3   1   8   15.53    1.18
 -10  -2   8    7.29    0.72
  10  -2  -8    6.83    0.59
 -10  -2   8    8.38    0.84
 -10   2   8    7.16    0.80
  -8  -2   8    6.99    0.73
  -8  -2   8    8.98    0.90
   8  -2  -8    8.93    0.64
  -8  -2   8    7.76    0.62
  -8   2   8    8.14    0.81
   6  -2  -8    0.56    0.11
  -6  -2   8    0.37    0.13
   6  -2  -8    0.03    0.15
  -6  -2   8    0.32    0.22
  -6  -2   8    0.33    0.17
   6  -2  -8    0.13    0.13
  -6   2   8    0.90    0.28
  -6   2   8    0.28    0.22
   4  -2  -8   23.01    1.34
  -4  -2   8   21.14    1.23
  -4  -2   8   23.92    1.75
  -4  -2   8   24.50    1.65
   4  -2  -8   24.40    1.33
  -4   2   8   22.21    1.65
  -4   2   8   26.84    1.70
  -2  -2   8    1.25    0.44
  -2  -2   8    0.76    0.24
   2  -2  -8    0.51    0.16
  -2   2   8    1.07    0.33
  -2   2   8    0.39    0.29
   0  -2   8    5.46    0.74
   0  -2  -8    5.45    0.45
   0  -2   8    6.07    0.63
   0   2   8    4.68    0.67
   0   2   8    6.55    0.47
   0   2   8    6.35    0.72
   2  -2   8   10.93    0.90
   2  -2   8   10.49    1.04
   2   2   8   10.91    0.96
   2   2   8    8.49    0.98
  -8   0   9   30.38    2.09
  -8   0   9   27.68    1.84
  -6   0   9   29.85    1.94
  -6   0   9   31.55    2.20
  -4   0   9   25.54    1.81
  -4   0   9   29.63    2.09
  -4   0   9   29.17    1.53
  -2   0   9   24.09    1.68
  -2   0   9   25.74    1.92
  -7  -1   9   17.07    1.23
  -7  -1   9   17.56    1.43
  -7   1   9   17.93    1.46
  -7   1   9   16.40    1.34
  -5  -1   9   17.75    1.17
  -5  -1   9   20.90    1.39
  -5  -1   9   20.23    1.60
  -5   1   9   19.14    1.47
  -5   1   9   22.11    1.64
  -3  -1   9   15.45    1.35
  -3  -1   9   14.33    1.12
  -3   1   9   12.67    1.17
  -3   1   9   17.07    1.37
   0   0   0    0.00    0.00
;
_shelx_hkl_checksum   50610
