# Supplementary material for: Data-driven discovery of high performance layered van der Waals piezoelectric NbOI2
Source: Nat Commun. 2022 Apr 7;13:1884. doi: 10.1038/s41467-022-29495-y (PMC8990070; doi:10.1038/s41467-022-29495-y)
Supplement: Supplementary file 3 — Supplementary Dataset 2 [file 41467_2022_29495_MOESM3_ESM.cif]

 
data_K313 
  
_audit_creation_method            'SHELXL-2017/1' 
_shelx_SHELXL_version_number      '2017/1' 
_chemical_name_systematic         ? 
_chemical_name_common             ? 
_chemical_melting_point           ? 
_chemical_formula_moiety          ? 
_chemical_formula_sum 
 'I2 Nb O' 
_chemical_formula_weight          362.71 
  
loop_ 
 _atom_type_symbol 
 _atom_type_description 
 _atom_type_scat_dispersion_real 
 _atom_type_scat_dispersion_imag 
 _atom_type_scat_source 
 'I'  'I'  -0.4742   1.8119 
 'International Tables Vol C Tables 4.2.6.8 and 6.1.1.4' 
 'Nb'  'Nb'  -2.0727   0.6215 
 'International Tables Vol C Tables 4.2.6.8 and 6.1.1.4' 
 'O'  'O'   0.0106   0.0060 
 'International Tables Vol C Tables 4.2.6.8 and 6.1.1.4' 
  
_space_group_crystal_system       monoclinic 
_space_group_IT_number            5 
_space_group_name_H-M_alt         'C 2' 
_space_group_name_Hall            'C 2y' 
  
_shelx_space_group_comment 
; 
The symmetry employed for this shelxl refinement is uniquely defined 
by the following loop, which should always be used as a source of 
symmetry information in preference to the above space-group names. 
They are only intended as comments. 
; 
  
loop_ 
 _space_group_symop_operation_xyz 
 'x, y, z' 
 '-x, y, -z' 
 'x+1/2, y+1/2, z' 
 '-x+1/2, y+1/2, -z' 
  
_cell_length_a                    15.1882(15) 
_cell_length_b                    3.9329(4) 
_cell_length_c                    7.5232(8) 
_cell_angle_alpha                 90 
_cell_angle_beta                  105.404(4) 
_cell_angle_gamma                 90 
_cell_volume                      433.24(8) 
_cell_formula_units_Z             4 
_cell_measurement_temperature     298(2) 
_cell_measurement_reflns_used     3121 
_cell_measurement_theta_min       2.78 
_cell_measurement_theta_max       29.66 
  
_exptl_crystal_description        Plate 
_exptl_crystal_colour             Dark_Red 
_exptl_crystal_density_meas       'Not Measured' 
_exptl_crystal_density_method     'Not Measured' 
_exptl_crystal_density_diffrn     5.561 
_exptl_crystal_F_000              620 
_exptl_transmission_factor_min    ? 
_exptl_transmission_factor_max    ? 
_exptl_crystal_size_max           0.241 
_exptl_crystal_size_mid           0.118 
_exptl_crystal_size_min           0.093 
_exptl_absorpt_coefficient_mu     16.824 
_shelx_estimated_absorpt_T_min    ? 
_shelx_estimated_absorpt_T_max    ? 
_exptl_absorpt_correction_type    Multi-scan 
_exptl_absorpt_correction_T_min   0.263975 
_exptl_absorpt_correction_T_max   0.745905 
_exptl_absorpt_process_details    'Sadabs, (Sheldrick 2012)'
_exptl_absorpt_special_details    ? 
_diffrn_ambient_temperature       298(2) 
_diffrn_radiation_wavelength      0.71073 
_diffrn_radiation_type            MoK\a 
_diffrn_source                    'Microfocus Sealed Tube' 
_diffrn_measurement_device_type   'Bruker D8 Venture' 
_diffrn_measurement_method        '\f and \w scans' 
_diffrn_detector_area_resol_mean  ? 
_diffrn_reflns_number             679 
_diffrn_reflns_av_unetI/netI      0.0389 
_diffrn_reflns_av_R_equivalents   ? 
_diffrn_reflns_limit_h_min        -20 
_diffrn_reflns_limit_h_max        19 
_diffrn_reflns_limit_k_min        0 
_diffrn_reflns_limit_k_max        5 
_diffrn_reflns_limit_l_min        0 
_diffrn_reflns_limit_l_max        10 
_diffrn_reflns_theta_min          2.782 
_diffrn_reflns_theta_max          29.561 
_diffrn_reflns_theta_full         25.242 
_diffrn_measured_fraction_theta_max   0.991 
_diffrn_measured_fraction_theta_full  0.993 
_diffrn_reflns_Laue_measured_fraction_max    0.991 
_diffrn_reflns_Laue_measured_fraction_full   0.993 
_diffrn_reflns_point_group_measured_fraction_max   0.563 
_diffrn_reflns_point_group_measured_fraction_full  0.575 
_reflns_number_total              679 
_reflns_number_gt                 671 
_reflns_threshold_expression      'I > 2\s(I)' 
_reflns_Friedel_coverage          0.000 
_reflns_Friedel_fraction_max      0.000 
_reflns_Friedel_fraction_full     0.000 
  
_reflns_special_details 
; 
 _reflns_Friedel_fraction is defined as the number of unique 
 Friedel pairs measured divided by the number that would be 
 possible theoretically, ignoring centric projections and 
 systematic absences. 
; 
  
_computing_bruker_data_scaling	  'SADABS V2012/1 (Bruker AXS Inc.)'
_computing_cell_refinement	  'APEX3 v2016.1-0 (Bruker AXS)'
_computing_data_collection	  'APEX3 (Bruker AXS)'
_computing_data_reduction	  'SAINT V8.32B (Bruker AXS Inc., 2014)'
_computing_molecular_graphics	  'Bruker SHELXTL'
_computing_publication_material	  'Bruker SHELXTL'
_computing_structure_refinement	  'SHELXL--2014 (Sheldrick 2014)'
_computing_structure_solution 	  'SHELXT--(Sheldrick 2015)'
_refine_special_details 
; 
 Refined as a 2-component twin. 
; 
_refine_ls_structure_factor_coef  Fsqd 
_refine_ls_matrix_type            full 
_refine_ls_weighting_scheme       calc 
_refine_ls_weighting_details 
'w=1/[\s^2^(Fo^2^)+(0.0451P)^2^+37.0166P] where P=(Fo^2^+2Fc^2^)/3' 
_atom_sites_solution_primary      'Dual Space' 
_atom_sites_solution_secondary    ? 
_atom_sites_solution_hydrogens    . 
_refine_ls_hydrogen_treatment     undef 
_refine_ls_extinction_method      none 
_refine_ls_extinction_coef        . 
_refine_ls_abs_structure_details 
; 
No quotients, so Flack parameter determined by classical intensity fit 
; 
_refine_ls_abs_structure_Flack    0.00(12) 
_chemical_absolute_configuration  ? 
_refine_ls_number_reflns          679 
_refine_ls_number_parameters      38 
_refine_ls_number_restraints      7 
_refine_ls_R_factor_all           0.0411 
_refine_ls_R_factor_gt            0.0390 
_refine_ls_wR_factor_ref          0.1212 
_refine_ls_wR_factor_gt           0.1147 
_refine_ls_goodness_of_fit_ref    1.247 
_refine_ls_restrained_S_all       1.241 
_refine_ls_shift/su_max           0.000 
_refine_ls_shift/su_mean          0.000 
  
loop_ 
 _atom_site_label 
 _atom_site_type_symbol 
 _atom_site_fract_x 
 _atom_site_fract_y 
 _atom_site_fract_z 
 _atom_site_U_iso_or_equiv 
 _atom_site_adp_type 
 _atom_site_occupancy 
 _atom_site_site_symmetry_order 
 _atom_site_calc_flag 
 _atom_site_refinement_flags_posn 
 _atom_site_refinement_flags_adp 
 _atom_site_refinement_flags_occupancy 
 _atom_site_disorder_assembly 
 _atom_site_disorder_group 
Nb1 Nb 0.50079(13) 0.2905(4) 0.7895(2) 0.0092(3) Uani 1 1 d . . . . . 
I1 I 0.37130(8) 0.2319(4) 0.43185(18) 0.0139(3) Uani 1 1 d . . . . . 
I2 I 0.34503(8) 0.2378(4) 0.91445(19) 0.0134(3) Uani 1 1 d . . . . . 
O1 O 0.5002(10) 0.755(4) 0.7857(18) 0.014(2) Uani 1 1 d . U . . . 
  
loop_ 
 _atom_site_aniso_label 
 _atom_site_aniso_U_11 
 _atom_site_aniso_U_22 
 _atom_site_aniso_U_33 
 _atom_site_aniso_U_23 
 _atom_site_aniso_U_13 
 _atom_site_aniso_U_12 
Nb1 0.0131(6) 0.0076(7) 0.0082(6) -0.0005(7) 0.0051(6) -0.0002(7) 
I1 0.0172(5) 0.0165(7) 0.0097(5) 0.0000(8) 0.0064(5) 0.0000(6) 
I2 0.0150(5) 0.0162(7) 0.0108(5) 0.0011(8) 0.0068(4) -0.0007(7) 
O1 0.021(5) 0.009(5) 0.013(5) 0.002(6) 0.005(5) -0.004(7) 
  
_geom_special_details 
; 
 All esds (except the esd in the dihedral angle between two l.s. planes) 
 are estimated using the full covariance matrix.  The cell esds are taken 
 into account individually in the estimation of esds in distances, angles 
 and torsion angles; correlations between esds in cell parameters are only 
 used when they are defined by crystal symmetry.  An approximate (isotropic) 
 treatment of cell esds is used for estimating esds involving l.s. planes. 
; 
  
loop_ 
 _geom_bond_atom_site_label_1 
 _geom_bond_atom_site_label_2 
 _geom_bond_distance 
 _geom_bond_site_symmetry_2 
 _geom_bond_publ_flag 
Nb1 O1 1.825(18) . ? 
Nb1 O1 2.108(18) 1_545 ? 
Nb1 I2 2.776(2) . ? 
Nb1 I2 2.778(2) 2_657 ? 
Nb1 I1 2.884(2) 2_656 ? 
Nb1 I1 2.890(2) . ? 
Nb1 Nb1 3.173(3) 2_657 ? 
Nb1 Nb1 3.9329(4) 1_545 ? 
Nb1 Nb1 3.9329(4) 1_565 ? 
Nb1 Nb1 4.350(3) 2_656 ? 
  
loop_ 
 _geom_angle_atom_site_label_1 
 _geom_angle_atom_site_label_2 
 _geom_angle_atom_site_label_3 
 _geom_angle 
 _geom_angle_site_symmetry_1 
 _geom_angle_site_symmetry_3 
 _geom_angle_publ_flag 
O1 Nb1 O1 178.4(8) . 1_545 ? 
O1 Nb1 I2 94.5(4) . . ? 
O1 Nb1 I2 85.9(4) 1_545 . ? 
O1 Nb1 I2 95.0(5) . 2_657 ? 
O1 Nb1 I2 86.3(4) 1_545 2_657 ? 
I2 Nb1 I2 109.62(6) . 2_657 ? 
O1 Nb1 I1 94.1(4) . 2_656 ? 
O1 Nb1 I1 85.0(4) 1_545 2_656 ? 
I2 Nb1 I1 162.72(8) . 2_656 ? 
I2 Nb1 I1 84.45(6) 2_657 2_656 ? 
O1 Nb1 I1 93.8(4) . . ? 
O1 Nb1 I1 84.7(4) 1_545 . ? 
I2 Nb1 I1 83.04(7) . . ? 
I2 Nb1 I1 163.93(8) 2_657 . ? 
I1 Nb1 I1 81.50(5) 2_656 . ? 
O1 Nb1 Nb1 90.8(4) . 2_657 ? 
O1 Nb1 Nb1 90.7(4) 1_545 2_657 ? 
I2 Nb1 Nb1 55.18(6) . 2_657 ? 
I2 Nb1 Nb1 55.12(6) 2_657 2_657 ? 
I1 Nb1 Nb1 139.56(11) 2_656 2_657 ? 
I1 Nb1 Nb1 138.21(10) . 2_657 ? 
O1 Nb1 Nb1 179.1(4) . 1_545 ? 
O1 Nb1 Nb1 0.8(4) 1_545 1_545 ? 
I2 Nb1 Nb1 85.71(5) . 1_545 ? 
I2 Nb1 Nb1 85.72(5) 2_657 1_545 ? 
I1 Nb1 Nb1 85.41(5) 2_656 1_545 ? 
I1 Nb1 Nb1 85.42(5) . 1_545 ? 
Nb1 Nb1 Nb1 90.0 2_657 1_545 ? 
O1 Nb1 Nb1 0.9(4) . 1_565 ? 
O1 Nb1 Nb1 179.2(4) 1_545 1_565 ? 
I2 Nb1 Nb1 94.29(5) . 1_565 ? 
I2 Nb1 Nb1 94.28(5) 2_657 1_565 ? 
I1 Nb1 Nb1 94.59(5) 2_656 1_565 ? 
I1 Nb1 Nb1 94.58(5) . 1_565 ? 
Nb1 Nb1 Nb1 90.0 2_657 1_565 ? 
Nb1 Nb1 Nb1 180.00(18) 1_545 1_565 ? 
O1 Nb1 Nb1 89.2(4) . 2_656 ? 
O1 Nb1 Nb1 89.3(4) 1_545 2_656 ? 
I2 Nb1 Nb1 124.10(9) . 2_656 ? 
I2 Nb1 Nb1 125.60(8) 2_657 2_656 ? 
I1 Nb1 Nb1 41.16(4) 2_656 2_656 ? 
I1 Nb1 Nb1 41.07(4) . 2_656 ? 
Nb1 Nb1 Nb1 179.27(12) 2_657 2_656 ? 
Nb1 Nb1 Nb1 90.0 1_545 2_656 ? 
Nb1 Nb1 Nb1 90.0 1_565 2_656 ? 
Nb1 I1 Nb1 97.76(6) 2_656 . ? 
Nb1 I2 Nb1 69.70(6) . 2_657 ? 
Nb1 O1 Nb1 178.4(8) . 1_565 ? 
  
_refine_diff_density_max    2.639 
_refine_diff_density_min   -2.820 
_refine_diff_density_rms    0.597 

# start Validation Reply Form
_vrf_PLAT111_K313
;
PROBLEM: ADDSYM Detects New (Pseudo) Centre of Symmetry . 100 %Fit
RESPONSE: C2 is correct as the space group C2/m the atoms were disorderd
          and some atoms's thermal parameters become NPD.
;
_vrf_PLAT112_K313
;
PROBLEM: ADDSYM Detects New (Pseudo) Symm. Elem m 100 %Fit
RESPONSE: C2 is correct as the space group C2/m the atoms were disorderd
          and some atoms's thermal parameters become NPD.
;
_vrf_PLAT113_K313
;
PROBLEM: ADDSYM Suggests Possible Pseudo/New Space Group I2/m Check
RESPONSE: C2 is correct as the space group C2/m the atoms were disorderd
          and some atoms's thermal parameters become NPD.
;
# end Validation Reply Form
  
_shelx_res_file 
; 
TITL K313.res in C2 
    K313.res 
    created by SHELXL-2017/1 at 15:35:34 on 01-Sep-2020 
  
CELL  0.71073  15.1882   3.9329   7.5232   90.000  105.404   90.000 
ZERR    4.000   0.0015   0.0004   0.0008    0.000    0.004    0.000 
LATT -7 
SYMM -X, Y, -Z 
SFAC I NB O 
UNIT 8 4 4 
MERG 0 
ACTA 
TEMP 24.850 
SHEL 9999 0.72 
L.S. 10 
BOND $H 
LIST 4 
Eqiv $1 x, y+1, z 
EQIV $2 -x+1, y, -z+1 
EQIV $3 -x+1, y, -z+2 
EQIV $4 x, y-1, z 
BIND Nb1 Nb1_$1 
BIND Nb1 Nb1_$2 
BIND Nb1 Nb1_$3 
BIND Nb1 Nb1_$4 
FMAP 2 
PLAN 20 
ISOR 0.01 0.01 O1 
WGHT    0.045100   37.016598 
BASF   0.15883 
FVAR       0.22733 
NB1   2    0.500793    0.290534    0.789519    11.00000    0.01306    0.00758 = 
         0.00819   -0.00049    0.00510   -0.00019 
I1    1    0.371305    0.231896    0.431851    11.00000    0.01723    0.01654 = 
         0.00966   -0.00005    0.00643   -0.00004 
I2    1    0.345030    0.237784    0.914449    11.00000    0.01500    0.01619 = 
         0.01085    0.00106    0.00676   -0.00073 
O1    3    0.500194    0.754638    0.785652    11.00000    0.02090    0.00870 = 
         0.01282    0.00244    0.00532   -0.00371 
HKLF 5 
  
  
  
  
REM  K313.res in C2 
REM R1 =  0.0390 for     671 Fo > 4sig(Fo)  and  0.0411 for all     679 data 
REM     38 parameters refined using      7 restraints 
  
END 
  
WGHT      0.0451     37.0110 
  
REM Highest difference peak  2.639,  deepest hole -2.820,  1-sigma level  0.597 
Q1    1   0.4420  0.2256  0.3631  11.00000  0.05    2.64 
Q2    1   0.4163  0.2696  0.8258  11.00000  0.05    2.51 
Q3    1   0.3850  0.2083  0.2812  11.00000  0.05    2.04 
Q4    1   0.2985  0.2439  0.3838  11.00000  0.05    2.01 
Q5    1   0.2768  0.2439  0.9675  11.00000  0.05    1.96 
Q6    1   0.5988  0.2598  0.8431  11.00000  0.05    1.92 
Q7    1   0.5341  0.6135  0.9249  11.00000  0.05    1.85 
Q8    1   0.3685  0.3149  0.3387  11.00000  0.05    1.80 
Q9    1   0.3443  0.4462  0.5339  11.00000  0.05    1.79 
Q10   1   0.4096  0.7970  0.6277  11.00000  0.05    1.77 
Q11   1   0.3454  0.0573  0.5221  11.00000  0.05    1.76 
Q12   1   0.4216  0.1300  0.4551  11.00000  0.05    1.75 
Q13   1   0.3920 -0.2624  0.3951  11.00000  0.05    1.74 
Q14   1   0.3080  0.6115  0.7021  11.00000  0.05    1.73 
Q15   1   0.3363 -0.0582  0.3472  11.00000  0.05    1.69 
Q16   1   0.3511  0.4243  0.1742  11.00000  0.05    1.69 
Q17   1   0.3396 -0.2607  0.2722  11.00000  0.05    1.68 
Q18   1   0.3828  0.7405  0.8005  11.00000  0.05    1.68 
Q19   1   0.4708  0.1359  0.9230  11.00000  0.05    1.68 
Q20   1   0.4068  0.6402  0.6213  11.00000  0.05    1.67 
; 
_shelx_res_checksum   51307 
  
_shelx_hkl_file 
; 
   2   0   0 446.197 21.9203  -2 
   2   0   0 446.197 21.9203   1 
   4   0   0 1220.55 37.1281  -2 
   4   0   0 1220.55 37.1281   1 
   6   0   0 4412.21 166.394  -2 
   6   0   0 4412.21 166.394   1 
   8   0   0 3171.03 93.8135  -2 
   8   0   0 3171.03 93.8135   1 
  10   0   0 86.1973 3.35243  -2 
  10   0   0 86.1973 3.35243   1 
  12   0   0 111.711 5.01459  -2 
  12   0   0 111.711 5.01459   1 
  16   0   0 104.545 8.61219  -2 
  16   0   0 104.545 8.61219   1 
  18   0   0 87.6003 5.57389  -2 
  18   0   0 87.6003 5.57389   1 
   3   1   0 2031.86 45.6088  -2 
   3   1   0 2031.86 45.6088   1 
   5   1   0 80.9800 2.16945  -2 
   5   1   0 80.9800 2.16945   1 
   7   1   0 5163.46 130.378  -2 
   7   1   0 5163.46 130.378   1 
   9   1   0 110.591 3.43665  -2 
   9   1   0 110.591 3.43665   1 
  11   1   0 165.527 6.23557  -2 
  11   1   0 165.527 6.23557   1 
  13   1   0 586.154 20.1825  -2 
  13   1   0 586.154 20.1825   1 
  15   1   0 345.247 10.9282  -2 
  15   1   0 345.247 10.9282   1 
  17   1   0 27.1822 2.36628  -2 
  17   1   0 27.1822 2.36628   1 
  19   1   0 85.5093 5.33371  -2 
  19   1   0 85.5093 5.33371   1 
   0   2   0 7604.51 228.946  -2 
   0   2   0 7604.51 228.946   1 
   2   2   0 309.106 5.53316  -2 
   2   2   0 309.106 5.53316   1 
   4   2   0 1124.72 21.7958  -2 
   4   2   0 1124.72 21.7958   1 
   6   2   0 2260.88 50.4968  -2 
   6   2   0 2260.88 50.4968   1 
   8   2   0 2098.28 53.4184  -2 
   8   2   0 2098.28 53.4184   1 
  10   2   0 250.383 10.7029  -2 
  10   2   0 250.383 10.7029   1 
  12   2   0 168.047 4.85623  -2 
  12   2   0 168.047 4.85623   1 
  14   2   0 688.356 19.3322  -2 
  14   2   0 688.356 19.3322   1 
  16   2   0 105.192 3.67254  -2 
  16   2   0 105.192 3.67254   1 
  18   2   0 95.5619 4.16463  -2 
  18   2   0 95.5619 4.16463   1 
   1   3   0 1768.43 35.7356  -2 
   1   3   0 1768.43 35.7356   1 
   3   3   0 1230.67 29.4913  -2 
   3   3   0 1230.67 29.4913   1 
   5   3   0 257.391 6.91403  -2 
   5   3   0 257.391 6.91403   1 
   7   3   0 1733.59 82.5398  -2 
   7   3   0 1733.59 82.5398   1 
   9   3   0 123.794 4.56802  -2 
   9   3   0 123.794 4.56802   1 
  11   3   0 345.037 12.6043  -2 
  11   3   0 345.037 12.6043   1 
  13   3   0 320.208 10.4999  -2 
  13   3   0 320.208 10.4999   1 
  15   3   0 160.329 5.78129  -2 
  15   3   0 160.329 5.78129   1 
  17   3   0 49.8412 2.75426  -2 
  17   3   0 49.8412 2.75426   1 
   0   4   0 1869.44 63.1704  -2 
   0   4   0 1869.44 63.1704   1 
   2   4   0 219.320 8.18003  -2 
   2   4   0 219.320 8.18003   1 
   4   4   0 813.059 31.9387  -2 
   4   4   0 813.059 31.9387   1 
   6   4   0 686.505 27.3852  -2 
   6   4   0 686.505 27.3852   1 
   8   4   0 507.042 16.2562  -2 
   8   4   0 507.042 16.2562   1 
  10   4   0 282.543 9.52740  -2 
  10   4   0 282.543 9.52740   1 
  12   4   0 148.758 6.15644  -2 
  12   4   0 148.758 6.15644   1 
   1   5   0 223.391 11.5429  -2 
   1   5   0 223.391 11.5429   1 
   3   5   0 552.483 22.7751  -2 
   3   5   0 552.483 22.7751   1 
   5   5   0 167.812 8.20383  -2 
   5   5   0 167.812 8.20383   1 
   7   5   0 351.156 19.7383  -2 
   7   5   0 351.156 19.7383   1 
  18   0   1 244.383 18.8454  -2 
 -20   0   1 244.383 18.8454   1 
  16   0   1 89.2052 8.49526  -2 
 -18   0   1 89.2052 8.49526   1 
 -16   0   1 720.666 35.9076   1 
 -14   0   1 442.600 18.3613   1 
 -12   0   1 808.636 22.4249   1 
 -10   0   1 699.745 19.3114   1 
  -8   0   1 42.6681 1.45354   1 
  -6   0   1 1172.34 31.8458   1 
  -4   0   1 41.5564 1.27010   1 
  -2   0   1 2.34264 0.18522   1 
   2   0   1 22.0322 0.89713   1 
   4   0   1 871.838 33.7069   1 
   6   0   1 459.458 18.1533   1 
   8   0   1 652.811 26.1587   1 
  10   0   1 12.2409 1.62128   1 
  12   0   1 1292.13 62.9358   1 
 -16   0   1 193.956 14.9342  -2 
  14   0   1 193.956 14.9342   1 
 -18   0   1 422.308 30.6013  -2 
  16   0   1 422.308 30.6013   1 
  18   0   1 402.775 17.2034   1 
  17   1   1 335.495 24.8508  -2 
 -19   1   1 335.495 24.8508   1 
  15   1   1 594.325 41.7563  -2 
 -17   1   1 594.325 41.7563   1 
 -15   1   1 59.1036 2.60865   1 
 -13   1   1 1337.54 37.2316   1 
 -11   1   1 6.39767 0.68252   1 
  -9   1   1 729.145 16.4582   1 
  -7   1   1 330.046 7.23121   1 
  -5   1   1 434.581 9.35119   1 
  -3   1   1 43.4743 1.10601   1 
  -1   1   1 30.0630 0.74698   1 
   1   1   1 29.1032 0.69878   1 
   3   1   1 27.8797 0.70442   1 
   5   1   1 973.877 21.8288   1 
   7   1   1 92.5382 2.58964   1 
   9   1   1 589.898 14.3206   1 
  11   1   1 962.597 24.9346   1 
  13   1   1 394.031 12.6364   1 
  15   1   1 690.304 21.6997   1 
 -19   1   1 78.2641 8.31163  -2 
  17   1   1 78.2641 8.31163   1 
  19   1   1 568.649 20.4530   1 
 -18   2   1 12.3523 1.30901   1 
  14   2   1 616.719 44.2499  -2 
 -16   2   1 616.719 44.2499   1 
 -14   2   1 341.242 8.68025   1 
 -12   2   1 572.603 13.1809   1 
 -10   2   1 539.767 13.1618   1 
  -8   2   1 50.5179 1.49302   1 
  -6   2   1 687.855 16.7185   1 
  -4   2   1 15.0569 0.55693   1 
  -2   2   1 18.6075 0.55083   1 
   0   2   1 42.1235 0.98199   1 
   2   2   1 27.7108 0.74376   1 
   4   2   1 437.817 9.50501   1 
   6   2   1 243.582 6.22385   1 
   8   2   1 547.284 16.9508   1 
  10   2   1 14.9218 1.28292   1 
  12   2   1 1195.13 33.2387   1 
  14   2   1 73.7761 2.91217   1 
 -18   2   1 402.543 29.3921  -2 
  16   2   1 402.543 29.3921   1 
  18   2   1 341.614 12.7029   1 
 -17   3   1 326.939 10.8141   1 
 -15   3   1 44.3006 1.77074   1 
 -13   3   1 677.398 19.3733   1 
 -11   3   1 11.9378 0.97559   1 
  -9   3   1 434.108 11.6682   1 
  -7   3   1 167.924 4.88469   1 
   3   3   1 133.638 11.5610  -2 
  -5   3   1 133.638 11.5610   1 
   1   3   1 32.4031 4.58846  -2 
  -3   3   1 32.4031 4.58846   1 
  -1   3   1 34.0310 1.04128   1 
   1   3   1 34.1706 1.00508   1 
   3   3   1 6.20498 0.62623   1 
   5   3   1 383.707 9.61469   1 
   7   3   1 64.9327 2.64890   1 
   9   3   1 314.103 9.51025   1 
  11   3   1 432.947 12.7750   1 
 -15   3   1 231.002 18.5663  -2 
  13   3   1 231.002 18.5663   1 
  15   3   1 435.168 12.9078   1 
 -14   4   1 144.518 8.96293   1 
  10   4   1 236.673 18.5790  -2 
 -12   4   1 236.673 18.5790   1 
   8   4   1 205.825 14.7977  -2 
 -10   4   1 205.825 14.7977   1 
  -8   4   1 39.9946 2.32678   1 
   4   4   1 175.298 8.15473  -2 
  -6   4   1 175.298 8.15473   1 
   2   4   1 -3.2464 2.77469  -2 
  -4   4   1 -3.2464 2.77469   1 
   2   4   1 23.3534 3.84700  -2 
  -2   4   1 23.3534 3.84700   1 
   0   4   1 22.0205 4.47155  -2 
  -2   4   1 22.0205 4.47155   1 
  -2   4   1 26.0498 2.85735  -2 
   0   4   1 26.0498 2.85735   1 
  -2   4   1 19.9996 3.89447  -2 
   2   4   1 19.9996 3.89447   1 
  -4   4   1 22.0618 2.48770  -2 
   2   4   1 22.0618 2.48770   1 
  -6   4   1 108.668 8.60803  -2 
   4   4   1 108.668 8.60803   1 
  -4   4   1 101.743 10.8272  -2 
   4   4   1 101.743 10.8272   1 
  -8   4   1 100.307 8.46989  -2 
   6   4   1 100.307 8.46989   1 
 -10   4   1 306.421 21.5616  -2 
   8   4   1 306.421 21.5616   1 
 -12   4   1 34.9869 4.11399  -2 
  10   4   1 34.9869 4.11399   1 
  12   4   1 418.069 15.6200   1 
   5   5   1 35.6059 4.19081  -2 
  -7   5   1 35.6059 4.19081   1 
   3   5   1 18.8665 3.01307  -2 
  -5   5   1 18.8665 3.01307   1 
   1   5   1 23.4543 3.22468  -2 
  -3   5   1 23.4543 3.22468   1 
  -1   5   1 36.0496 6.36405  -2 
  -1   5   1 36.0496 6.36405   1 
  -3   5   1 17.9133 5.46997  -2 
   1   5   1 17.9133 5.46997   1 
  -1   5   1 18.2672 5.05410  -2 
   1   5   1 18.2672 5.05410   1 
  -3   5   1 1.16032 5.83990  -2 
   3   5   1 1.16032 5.83990   1 
  -5   5   1 86.0991 10.7239  -2 
   5   5   1 86.0991 10.7239   1 
   7   5   1 35.6437 4.64996   1 
  18   0   2 67.1264 6.55197  -2 
 -20   0   2 67.1264 6.55197   1 
  16   0   2 172.248 14.1446  -2 
 -18   0   2 172.248 14.1446   1 
  14   0   2 19.7979 2.27872  -2 
 -16   0   2 19.7979 2.27872   1 
  12   0   2 17.2745 2.88746  -2 
 -14   0   2 17.2745 2.88746   1 
  10   0   2 2257.33 66.9853  -2 
 -12   0   2 2257.33 66.9853   1 
   8   0   2 688.906 20.7637  -2 
 -10   0   2 688.906 20.7637   1 
   6   0   2 904.684 24.7819  -2 
  -8   0   2 904.684 24.7819   1 
   4   0   2 2188.40 65.7660  -2 
  -6   0   2 2188.40 65.7660   1 
   0   0   2 574.491 22.5292  -2 
  -2   0   2 574.491 22.5292   1 
  -2   0   2 304.278 12.1376  -2 
   0   0   2 304.278 12.1376   1 
  -4   0   2 9999.99 649.210  -2 
   2   0   2 9999.99 649.210   1 
  -6   0   2 1487.86 71.8317  -2 
   4   0   2 1487.86 71.8317   1 
  -8   0   2 786.392 23.8776  -2 
   6   0   2 786.392 23.8776   1 
 -10   0   2 715.440 21.8320  -2 
   8   0   2 715.440 21.8320   1 
 -12   0   2 1697.75 57.5770  -2 
  10   0   2 1697.75 57.5770   1 
 -14   0   2 13.0302 1.85355  -2 
  12   0   2 13.0302 1.85355   1 
 -16   0   2 37.2785 2.68250  -2 
  14   0   2 37.2785 2.68250   1 
 -18   0   2 215.323 9.60941  -2 
  16   0   2 215.323 9.60941   1 
 -20   0   2 82.4473 5.54479  -2 
  18   0   2 82.4473 5.54479   1 
  17   1   2 104.628 6.60626  -2 
 -19   1   2 104.628 6.60626   1 
  15   1   2 114.219 4.29752  -2 
 -17   1   2 114.219 4.29752   1 
  13   1   2 52.5400 3.51272  -2 
 -15   1   2 52.5400 3.51272   1 
  11   1   2 415.469 20.0651  -2 
 -13   1   2 415.469 20.0651   1 
   9   1   2 1757.33 48.4747  -2 
 -11   1   2 1757.33 48.4747   1 
   7   1   2 323.564 7.53424  -2 
  -9   1   2 323.564 7.53424   1 
   5   1   2 267.389 5.64389  -2 
  -7   1   2 267.389 5.64389   1 
   3   1   2 5829.64 148.514  -2 
  -5   1   2 5829.64 148.514   1 
   1   1   2 973.521 23.3313  -2 
  -3   1   2 973.521 23.3313   1 
  -1   1   2 3337.93 99.8489  -2 
  -1   1   2 3337.93 99.8489   1 
  -3   1   2 1400.42 31.2928  -2 
   1   1   2 1400.42 31.2928   1 
  -5   1   2 5604.26 112.446  -2 
   3   1   2 5604.26 112.446   1 
  -7   1   2 395.231 9.08834  -2 
   5   1   2 395.231 9.08834   1 
  -9   1   2 207.883 5.02339  -2 
   7   1   2 207.883 5.02339   1 
 -11   1   2 1664.76 40.1502  -2 
   9   1   2 1664.76 40.1502   1 
 -13   1   2 269.738 13.4824  -2 
  11   1   2 269.738 13.4824   1 
 -15   1   2 34.6644 2.28625  -2 
  13   1   2 34.6644 2.28625   1 
 -17   1   2 113.128 3.94119  -2 
  15   1   2 113.128 3.94119   1 
 -19   1   2 89.5287 4.75343  -2 
  17   1   2 89.5287 4.75343   1 
  16   2   2 198.879 7.55268  -2 
 -18   2   2 198.879 7.55268   1 
  14   2   2 57.0140 2.34441  -2 
 -16   2   2 57.0140 2.34441   1 
  12   2   2 52.8145 3.01244  -2 
 -14   2   2 52.8145 3.01244   1 
  10   2   2 1441.61 39.6438  -2 
 -12   2   2 1441.61 39.6438   1 
   8   2   2 446.045 12.5794  -2 
 -10   2   2 446.045 12.5794   1 
   6   2   2 902.504 23.3214  -2 
  -8   2   2 902.504 23.3214   1 
   4   2   2 1218.23 27.5099  -2 
  -6   2   2 1218.23 27.5099   1 
   2   2   2 4957.62 110.925  -2 
  -4   2   2 4957.62 110.925   1 
   0   2   2 650.192 14.7310  -2 
  -2   2   2 650.192 14.7310   1 
  -2   2   2 456.647 10.4119  -2 
   0   2   2 456.647 10.4119   1 
  -4   2   2 5126.13 127.502  -2 
   2   2   2 5126.13 127.502   1 
  -6   2   2 877.415 21.1488  -2 
   4   2   2 877.415 21.1488   1 
  -8   2   2 787.219 20.4277  -2 
   6   2   2 787.219 20.4277   1 
 -10   2   2 464.426 13.3942  -2 
   8   2   2 464.426 13.3942   1 
 -12   2   2 1153.63 45.2923  -2 
  10   2   2 1153.63 45.2923   1 
 -14   2   2 46.7858 2.62351  -2 
  12   2   2 46.7858 2.62351   1 
 -16   2   2 67.7126 3.96580  -2 
  14   2   2 67.7126 3.96580   1 
 -18   2   2 156.598 6.10261  -2 
  16   2   2 156.598 6.10261   1 
  15   3   2 103.414 5.14928  -2 
 -17   3   2 103.414 5.14928   1 
  13   3   2 123.190 4.19831  -2 
 -15   3   2 123.190 4.19831   1 
  11   3   2 189.352 7.42194  -2 
 -13   3   2 189.352 7.42194   1 
   9   3   2 871.492 26.9174  -2 
 -11   3   2 871.492 26.9174   1 
   7   3   2 438.804 11.7743  -2 
  -9   3   2 438.804 11.7743   1 
   5   3   2 361.943 9.79429  -2 
  -7   3   2 361.943 9.79429   1 
   3   3   2 2230.01 56.9341  -2 
  -5   3   2 2230.01 56.9341   1 
   1   3   2 397.531 10.4364  -2 
  -3   3   2 397.531 10.4364   1 
  -1   3   2 1814.58 46.2231  -2 
  -1   3   2 1814.58 46.2231   1 
  -3   3   2 557.523 17.1035  -2 
   1   3   2 557.523 17.1035   1 
  -5   3   2 2056.19 61.6968  -2 
   3   3   2 2056.19 61.6968   1 
  -7   3   2 410.910 14.5020  -2 
   5   3   2 410.910 14.5020   1 
  -9   3   2 305.644 12.9881  -2 
   7   3   2 305.644 12.9881   1 
 -11   3   2 674.284 19.3725  -2 
   9   3   2 674.284 19.3725   1 
 -13   3   2 126.515 4.53980  -2 
  11   3   2 126.515 4.53980   1 
 -15   3   2 102.563 3.92272  -2 
  13   3   2 102.563 3.92272   1 
 -17   3   2 101.458 5.66234  -2 
  15   3   2 101.458 5.66234   1 
  12   4   2 69.2852 3.99602  -2 
 -14   4   2 69.2852 3.99602   1 
  10   4   2 482.401 14.1745  -2 
 -12   4   2 482.401 14.1745   1 
   8   4   2 213.096 8.23942  -2 
 -10   4   2 213.096 8.23942   1 
   6   4   2 635.280 18.2409  -2 
  -8   4   2 635.280 18.2409   1 
   4   4   2 310.680 10.2232  -2 
  -6   4   2 310.680 10.2232   1 
   2   4   2 1148.79 34.6656  -2 
  -4   4   2 1148.79 34.6656   1 
   0   4   2 516.292 16.0517  -2 
  -2   4   2 516.292 16.0517   1 
  -2   4   2 435.645 12.5042  -2 
   0   4   2 435.645 12.5042   1 
  -4   4   2 1395.77 47.4657  -2 
   2   4   2 1395.77 47.4657   1 
  -6   4   2 216.260 7.51530  -2 
   4   4   2 216.260 7.51530   1 
  -8   4   2 532.646 18.9269  -2 
   6   4   2 532.646 18.9269   1 
 -10   4   2 180.122 6.73261  -2 
   8   4   2 180.122 6.73261   1 
 -12   4   2 360.241 13.4665  -2 
  10   4   2 360.241 13.4665   1 
 -14   4   2 65.7408 4.58583  -2 
  12   4   2 65.7408 4.58583   1 
   3   5   2 232.210 16.5530  -2 
  -5   5   2 232.210 16.5530   1 
   1   5   2 137.073 5.97918  -2 
  -3   5   2 137.073 5.97918   1 
  -1   5   2 744.387 29.9042  -2 
  -1   5   2 744.387 29.9042   1 
  -3   5   2 93.8506 4.81087  -2 
   1   5   2 93.8506 4.81087   1 
  -5   5   2 292.379 12.1153  -2 
   3   5   2 292.379 12.1153   1 
  -7   5   2 242.674 10.6971  -2 
   5   5   2 242.674 10.6971   1 
  16   0   3 74.3568 5.80495  -2 
 -20   0   3 74.3568 5.80495   1 
  14   0   3 1349.86 92.9598  -2 
 -18   0   3 1349.86 92.9598   1 
  12   0   3 254.837 13.6333  -2 
 -16   0   3 254.837 13.6333   1 
 -14   0   3 564.143 27.0741   1 
   8   0   3 653.486 45.2284  -2 
 -12   0   3 653.486 45.2284   1 
 -10   0   3 1716.81 43.1029   1 
  -8   0   3 2.60238 0.36159   1 
  -6   0   3 13.3722 0.68976   1 
  -4   0   3 797.351 21.8908   1 
  -2   0   3 378.687 10.4920   1 
   0   0   3 917.018 27.4414   1 
   2   0   3 274.219 9.42427   1 
   4   0   3 88.5823 3.35163   1 
 -10   0   3 1213.94 83.8224  -2 
   6   0   3 1213.94 83.8224   1 
   8   0   3 1519.48 59.6262   1 
  10   0   3 244.069 18.0640   1 
  12   0   3 15.4438 1.57237   1 
  14   0   3 1396.82 47.9812   1 
  16   0   3 62.0265 5.06347   1 
  15   1   3 214.332 12.2143  -2 
 -19   1   3 214.332 12.2143   1 
  13   1   3 1021.67 41.0800  -2 
 -17   1   3 1021.67 41.0800   1 
  11   1   3 240.251 18.0139  -2 
 -15   1   3 240.251 18.0139   1 
 -13   1   3 164.887 5.04681   1 
 -11   1   3 1268.15 30.2258   1 
  -9   1   3 300.461 6.72225   1 
  -7   1   3 157.005 3.86943   1 
  -5   1   3 205.684 4.38541   1 
  -3   1   3 295.850 6.49744   1 
  -1   1   3 236.424 5.81738   1 
   1   1   3 535.546 11.4386   1 
  -7   1   3 110.402 8.17729  -2 
   3   1   3 110.402 8.17729   1 
  -9   1   3 70.2400 3.33417  -2 
   5   1   3 70.2400 3.33417   1 
 -11   1   3 1935.57 93.4909  -2 
   7   1   3 1935.57 93.4909   1 
 -13   1   3 97.7572 5.73479  -2 
   9   1   3 97.7572 5.73479   1 
 -15   1   3 101.304 8.71719  -2 
  11   1   3 101.304 8.71719   1 
  13   1   3 427.995 15.6544   1 
 -19   1   3 349.848 26.5213  -2 
  15   1   3 349.848 26.5213   1 
  17   1   3 166.881 7.69613   1 
  14   2   3 879.632 30.3461  -2 
 -18   2   3 879.632 30.3461   1 
  12   2   3 155.100 6.21489  -2 
 -16   2   3 155.100 6.21489   1 
  10   2   3 440.573 18.4150  -2 
 -14   2   3 440.573 18.4150   1 
   8   2   3 404.216 29.1424  -2 
 -12   2   3 404.216 29.1424   1 
 -10   2   3 1126.06 38.1215   1 
   4   2   3 55.1221 5.59659  -2 
  -8   2   3 55.1221 5.59659   1 
   2   2   3 90.8476 5.38476  -2 
  -6   2   3 90.8476 5.38476   1 
   0   2   3 495.058 35.0292  -2 
  -4   2   3 495.058 35.0292   1 
  -2   2   3 219.811 9.14696  -2 
  -2   2   3 219.811 9.14696   1 
  -4   2   3 595.980 41.2261  -2 
   0   2   3 595.980 41.2261   1 
  -6   2   3 209.432 15.3310  -2 
   2   2   3 209.432 15.3310   1 
  -8   2   3 164.359 6.34094  -2 
   4   2   3 164.359 6.34094   1 
 -10   2   3 717.873 35.4593  -2 
   6   2   3 717.873 35.4593   1 
   8   2   3 955.790 37.9254   1 
 -14   2   3 247.880 18.8668  -2 
  10   2   3 247.880 18.8668   1 
 -16   2   3 21.0762 5.10808  -2 
  12   2   3 21.0762 5.10808   1 
 -18   2   3 704.644 49.5637  -2 
  14   2   3 704.644 49.5637   1 
  16   2   3 36.1058 3.10935   1 
  13   3   3 521.447 26.5503  -2 
 -17   3   3 521.447 26.5503   1 
  11   3   3 229.868 8.73182  -2 
 -15   3   3 229.868 8.73182   1 
   9   3   3 185.143 8.53941  -2 
 -13   3   3 185.143 8.53941   1 
   7   3   3 798.335 32.2956  -2 
 -11   3   3 798.335 32.2956   1 
   5   3   3 149.195 8.74891  -2 
  -9   3   3 149.195 8.74891   1 
   3   3   3 254.886 13.6988  -2 
  -7   3   3 254.886 13.6988   1 
   1   3   3 149.418 7.87055  -2 
  -5   3   3 149.418 7.87055   1 
  -1   3   3 151.618 8.43204  -2 
  -3   3   3 151.618 8.43204   1 
  -3   3   3 102.199 7.73071  -2 
  -1   3   3 102.199 7.73071   1 
  -5   3   3 203.349 15.6137  -2 
   1   3   3 203.349 15.6137   1 
  -7   3   3 199.376 15.7788  -2 
   3   3   3 199.376 15.7788   1 
  -9   3   3 85.0415 8.60956  -2 
   5   3   3 85.0415 8.60956   1 
 -11   3   3 706.106 35.6060  -2 
   7   3   3 706.106 35.6060   1 
 -13   3   3 84.8206 6.29258  -2 
   9   3   3 84.8206 6.29258   1 
 -15   3   3 303.146 23.8697  -2 
  11   3   3 303.146 23.8697   1 
 -17   3   3 295.975 23.2737  -2 
  13   3   3 295.975 23.2737   1 
  10   4   3 381.902 20.0103  -2 
 -14   4   3 381.902 20.0103   1 
   8   4   3 171.725 10.2951  -2 
 -12   4   3 171.725 10.2951   1 
   6   4   3 384.980 20.1975  -2 
 -10   4   3 384.980 20.1975   1 
   4   4   3 117.015 6.06834  -2 
  -8   4   3 117.015 6.06834   1 
   2   4   3 131.749 6.54318  -2 
  -6   4   3 131.749 6.54318   1 
   0   4   3 150.805 6.87705  -2 
  -4   4   3 150.805 6.87705   1 
  -2   4   3 53.0014 3.26912  -2 
  -2   4   3 53.0014 3.26912   1 
  -4   4   3 113.176 9.89188  -2 
   0   4   3 113.176 9.89188   1 
  -6   4   3 148.904 7.22540  -2 
   2   4   3 148.904 7.22540   1 
  -8   4   3 188.597 8.96746  -2 
   4   4   3 188.597 8.96746   1 
 -10   4   3 193.881 8.02661  -2 
   6   4   3 193.881 8.02661   1 
 -12   4   3 291.721 12.9177  -2 
   8   4   3 291.721 12.9177   1 
 -14   4   3 316.115 23.7971  -2 
  10   4   3 316.115 23.7971   1 
  -7   5   3 3.49553 2.61094   1 
  -5   5   3 79.4886 7.99918   1 
  -1   5   3 48.6207 6.61378  -2 
  -3   5   3 48.6207 6.61378   1 
  -3   5   3 27.8124 4.50738  -2 
  -1   5   3 27.8124 4.50738   1 
  -5   5   3 77.8052 5.62502  -2 
   1   5   3 77.8052 5.62502   1 
  -7   5   3 122.168 7.46749  -2 
   3   5   3 122.168 7.46749   1 
  16   0   4 -0.7278 4.67402  -2 
 -20   0   4 -0.7278 4.67402   1 
  14   0   4 42.2458 3.88471  -2 
 -18   0   4 42.2458 3.88471   1 
  12   0   4 655.820 46.2442  -2 
 -16   0   4 655.820 46.2442   1 
  10   0   4 6.13477 1.19448  -2 
 -14   0   4 6.13477 1.19448   1 
   8   0   4 264.994 13.0185  -2 
 -12   0   4 264.994 13.0185   1 
   6   0   4 1938.02 64.3119  -2 
 -10   0   4 1938.02 64.3119   1 
   4   0   4 1553.87 52.1550  -2 
  -8   0   4 1553.87 52.1550   1 
   2   0   4 1804.02 69.9492  -2 
  -6   0   4 1804.02 69.9492   1 
   0   0   4 120.507 3.59513  -2 
  -4   0   4 120.507 3.59513   1 
  -2   0   4 6092.22 285.857  -2 
  -2   0   4 6092.22 285.857   1 
  -4   0   4 62.1286 1.96282  -2 
   0   0   4 62.1286 1.96282   1 
  -6   0   4 1256.40 42.1360  -2 
   2   0   4 1256.40 42.1360   1 
  -8   0   4 1931.37 65.2330  -2 
   4   0   4 1931.37 65.2330   1 
 -10   0   4 1103.29 37.5577  -2 
   6   0   4 1103.29 37.5577   1 
 -12   0   4 277.834 13.9247  -2 
   8   0   4 277.834 13.9247   1 
 -14   0   4 18.4351 2.69542  -2 
  10   0   4 18.4351 2.69542   1 
 -16   0   4 392.330 14.3049  -2 
  12   0   4 392.330 14.3049   1 
 -18   0   4 29.6872 3.58709  -2 
  14   0   4 29.6872 3.58709   1 
 -20   0   4 57.9229 6.70359  -2 
  16   0   4 57.9229 6.70359   1 
  15   1   4 4.19502 2.07943  -2 
 -19   1   4 4.19502 2.07943   1 
  13   1   4 207.340 9.10865  -2 
 -17   1   4 207.340 9.10865   1 
  11   1   4 256.033 9.61950  -2 
 -15   1   4 256.033 9.61950   1 
   9   1   4 377.478 13.2981  -2 
 -13   1   4 377.478 13.2981   1 
   7   1   4 54.4305 2.42589  -2 
 -11   1   4 54.4305 2.42589   1 
   5   1   4 2760.73 75.2983  -2 
  -9   1   4 2760.73 75.2983   1 
   3   1   4 135.283 3.34103  -2 
  -7   1   4 135.283 3.34103   1 
   1   1   4 1619.86 41.2473  -2 
  -5   1   4 1619.86 41.2473   1 
  -1   1   4 2829.73 78.0491  -2 
  -3   1   4 2829.73 78.0491   1 
  -3   1   4 1862.21 51.1003  -2 
  -1   1   4 1862.21 51.1003   1 
  -5   1   4 1911.68 45.1841  -2 
   1   1   4 1911.68 45.1841   1 
  -7   1   4 51.5430 1.66130  -2 
   3   1   4 51.5430 1.66130   1 
  -9   1   4 2369.75 60.2734  -2 
   5   1   4 2369.75 60.2734   1 
 -11   1   4 18.5605 1.98046  -2 
   7   1   4 18.5605 1.98046   1 
 -13   1   4 195.010 8.63131  -2 
   9   1   4 195.010 8.63131   1 
 -15   1   4 255.736 13.9529  -2 
  11   1   4 255.736 13.9529   1 
 -17   1   4 117.213 6.25377  -2 
  13   1   4 117.213 6.25377   1 
 -19   1   4 9.53724 4.31313  -2 
  15   1   4 9.53724 4.31313   1 
  14   2   4 29.5247 2.24967  -2 
 -18   2   4 29.5247 2.24967   1 
  12   2   4 394.750 14.1207  -2 
 -16   2   4 394.750 14.1207   1 
  10   2   4 41.0634 2.28730  -2 
 -14   2   4 41.0634 2.28730   1 
   8   2   4 246.462 9.02273  -2 
 -12   2   4 246.462 9.02273   1 
   6   2   4 1176.19 57.6331  -2 
 -10   2   4 1176.19 57.6331   1 
   4   2   4 1034.15 35.0922  -2 
  -8   2   4 1034.15 35.0922   1 
   2   2   4 1409.70 38.7794  -2 
  -6   2   4 1409.70 38.7794   1 
   0   2   4 104.238 4.13874  -2 
  -4   2   4 104.238 4.13874   1 
  -2   2   4 3903.09 117.920  -2 
  -2   2   4 3903.09 117.920   1 
  -4   2   4 106.212 3.29404  -2 
   0   2   4 106.212 3.29404   1 
  -6   2   4 1020.96 34.3277  -2 
   2   2   4 1020.96 34.3277   1 
  -8   2   4 1316.23 51.6236  -2 
   4   2   4 1316.23 51.6236   1 
 -10   2   4 738.445 29.2896  -2 
   6   2   4 738.445 29.2896   1 
 -12   2   4 250.154 11.0975  -2 
   8   2   4 250.154 11.0975   1 
 -14   2   4 30.0023 2.86909  -2 
  10   2   4 30.0023 2.86909   1 
 -16   2   4 281.427 12.6021  -2 
  12   2   4 281.427 12.6021   1 
 -18   2   4 -1.1837 3.44125  -2 
  14   2   4 -1.1837 3.44125   1 
 -17   3   4 88.6444 4.35336   1 
  11   3   4 147.591 5.34512  -2 
 -15   3   4 147.591 5.34512   1 
   9   3   4 307.897 10.1286  -2 
 -13   3   4 307.897 10.1286   1 
   7   3   4 37.3924 2.10331  -2 
 -11   3   4 37.3924 2.10331   1 
   5   3   4 1320.32 36.8508  -2 
  -9   3   4 1320.32 36.8508   1 
   3   3   4 179.539 5.65041  -2 
  -7   3   4 179.539 5.65041   1 
   1   3   4 1011.15 28.1663  -2 
  -5   3   4 1011.15 28.1663   1 
  -1   3   4 1212.25 41.3588  -2 
  -3   3   4 1212.25 41.3588   1 
  -3   3   4 752.683 25.8539  -2 
  -1   3   4 752.683 25.8539   1 
  -5   3   4 1115.40 37.5161  -2 
   1   3   4 1115.40 37.5161   1 
  -7   3   4 90.7395 4.03844  -2 
   3   3   4 90.7395 4.03844   1 
  -9   3   4 1125.74 44.8023  -2 
   5   3   4 1125.74 44.8023   1 
 -11   3   4 30.7739 2.24379  -2 
   7   3   4 30.7739 2.24379   1 
 -13   3   4 139.692 7.43604  -2 
   9   3   4 139.692 7.43604   1 
 -15   3   4 80.8987 5.57212  -2 
  11   3   4 80.8987 5.57212   1 
   8   4   4 205.366 9.51205  -2 
 -12   4   4 205.366 9.51205   1 
   6   4   4 405.057 14.6470  -2 
 -10   4   4 405.057 14.6470   1 
   4   4   4 342.717 11.2847  -2 
  -8   4   4 342.717 11.2847   1 
   2   4   4 716.418 24.9920  -2 
  -6   4   4 716.418 24.9920   1 
   0   4   4 72.0229 4.01427  -2 
  -4   4   4 72.0229 4.01427   1 
  -2   4   4 1216.51 41.7742  -2 
  -2   4   4 1216.51 41.7742   1 
  -4   4   4 113.332 4.31308  -2 
   0   4   4 113.332 4.31308   1 
  -6   4   4 540.163 17.0032  -2 
   2   4   4 540.163 17.0032   1 
  -8   4   4 418.444 15.2111  -2 
   4   4   4 418.444 15.2111   1 
 -10   4   4 218.632 8.85973  -2 
   6   4   4 218.632 8.85973   1 
 -12   4   4 184.517 8.88087  -2 
   8   4   4 184.517 8.88087   1 
  -5   5   4 372.544 15.8895   1 
  -1   5   4 262.448 11.6314  -2 
  -3   5   4 262.448 11.6314   1 
  -3   5   4 153.401 7.52327  -2 
  -1   5   4 153.401 7.52327   1 
  14   0   5 20.2260 4.92747  -2 
 -20   0   5 20.2260 4.92747   1 
  12   0   5 158.602 9.43339  -2 
 -18   0   5 158.602 9.43339   1 
  10   0   5 1370.99 66.9179  -2 
 -16   0   5 1370.99 66.9179   1 
   8   0   5 1037.05 71.8329  -2 
 -14   0   5 1037.05 71.8329   1 
   4   0   5 277.633 14.1889  -2 
 -10   0   5 277.633 14.1889   1 
   2   0   5 1591.07 76.9696  -2 
  -8   0   5 1591.07 76.9696   1 
   0   0   5 337.565 16.9313  -2 
  -6   0   5 337.565 16.9313   1 
  -2   0   5 296.369 14.8287  -2 
  -4   0   5 296.369 14.8287   1 
  -4   0   5 374.505 26.0645  -2 
  -2   0   5 374.505 26.0645   1 
  -6   0   5 172.231 12.6554  -2 
   0   0   5 172.231 12.6554   1 
  -8   0   5 1395.99 66.2390  -2 
   2   0   5 1395.99 66.2390   1 
 -10   0   5 614.779 29.7466  -2 
   4   0   5 614.779 29.7466   1 
 -12   0   5 179.179 9.35966  -2 
   6   0   5 179.179 9.35966   1 
 -14   0   5 389.264 19.6925  -2 
   8   0   5 389.264 19.6925   1 
 -16   0   5 1602.88 63.0300  -2 
  10   0   5 1602.88 63.0300   1 
 -18   0   5 38.0635 5.12312  -2 
  12   0   5 38.0635 5.12312   1 
 -20   0   5 41.7083 6.36819  -2 
  14   0   5 41.7083 6.36819   1 
  13   1   5 305.692 12.8262  -2 
 -19   1   5 305.692 12.8262   1 
  11   1   5 95.9598 4.13237  -2 
 -17   1   5 95.9598 4.13237   1 
   9   1   5 1636.66 65.0128  -2 
 -15   1   5 1636.66 65.0128   1 
   7   1   5 45.9256 2.43834  -2 
 -13   1   5 45.9256 2.43834   1 
   5   1   5 118.719 9.39692  -2 
 -11   1   5 118.719 9.39692   1 
   3   1   5 876.390 35.0628  -2 
  -9   1   5 876.390 35.0628   1 
   1   1   5 596.613 24.0407  -2 
  -7   1   5 596.613 24.0407   1 
  -1   1   5 96.1346 3.84836  -2 
  -5   1   5 96.1346 3.84836   1 
  -3   1   5 312.191 15.6656  -2 
  -3   1   5 312.191 15.6656   1 
  -5   1   5 67.6780 3.25017  -2 
  -1   1   5 67.6780 3.25017   1 
  -7   1   5 359.216 12.6160  -2 
   1   1   5 359.216 12.6160   1 
  -9   1   5 1175.93 35.5933  -2 
   3   1   5 1175.93 35.5933   1 
 -11   1   5 40.5068 2.52619  -2 
   5   1   5 40.5068 2.52619   1 
 -13   1   5 98.8643 4.16635  -2 
   7   1   5 98.8643 4.16635   1 
 -15   1   5 1040.89 49.7617  -2 
   9   1   5 1040.89 49.7617   1 
 -17   1   5 302.318 11.6962  -2 
  11   1   5 302.318 11.6962   1 
 -19   1   5 337.959 18.5268  -2 
  13   1   5 337.959 18.5268   1 
  12   2   5 175.633 6.98851  -2 
 -18   2   5 175.633 6.98851   1 
  10   2   5 730.250 29.2367  -2 
 -16   2   5 730.250 29.2367   1 
   8   2   5 550.965 22.3269  -2 
 -14   2   5 550.965 22.3269   1 
   6   2   5 194.324 6.63834  -2 
 -12   2   5 194.324 6.63834   1 
   4   2   5 247.245 10.6596  -2 
 -10   2   5 247.245 10.6596   1 
   2   2   5 961.343 47.1573  -2 
  -8   2   5 961.343 47.1573   1 
   0   2   5 183.088 13.9848  -2 
  -6   2   5 183.088 13.9848   1 
  -2   2   5 300.376 15.4109  -2 
  -4   2   5 300.376 15.4109   1 
  -4   2   5 302.510 12.6195  -2 
  -2   2   5 302.510 12.6195   1 
  -6   2   5 152.971 8.12990  -2 
   0   2   5 152.971 8.12990   1 
   2   2   5 785.235 50.7226   1 
 -10   2   5 438.723 17.7050  -2 
   4   2   5 438.723 17.7050   1 
 -12   2   5 262.676 11.3301  -2 
   6   2   5 262.676 11.3301   1 
 -14   2   5 303.787 10.2190  -2 
   8   2   5 303.787 10.2190   1 
 -16   2   5 1005.47 34.9259  -2 
  10   2   5 1005.47 34.9259   1 
 -18   2   5 48.0560 7.79037  -2 
  12   2   5 48.0560 7.79037   1 
   9   3   5 796.121 31.6245  -2 
 -15   3   5 796.121 31.6245   1 
   7   3   5 95.6221 4.36537  -2 
 -13   3   5 95.6221 4.36537   1 
   5   3   5 233.674 8.87456  -2 
 -11   3   5 233.674 8.87456   1 
   3   3   5 362.757 18.3654  -2 
  -9   3   5 362.757 18.3654   1 
   1   3   5 216.668 9.33119  -2 
  -7   3   5 216.668 9.33119   1 
  -1   3   5 119.417 5.74577  -2 
  -5   3   5 119.417 5.74577   1 
  -3   3   5 250.743 10.9720  -2 
  -3   3   5 250.743 10.9720   1 
  -5   3   5 141.015 6.62317  -2 
  -1   3   5 141.015 6.62317   1 
  -7   3   5 187.779 8.52349  -2 
   1   3   5 187.779 8.52349   1 
  -9   3   5 564.908 23.1773  -2 
   3   3   5 564.908 23.1773   1 
 -11   3   5 167.043 6.72253  -2 
   5   3   5 167.043 6.72253   1 
 -13   3   5 163.717 8.23738  -2 
   7   3   5 163.717 8.23738   1 
 -15   3   5 592.205 29.6329  -2 
   9   3   5 592.205 29.6329   1 
  11   3   5 155.282 9.43822   1 
   6   4   5 250.895 11.2213  -2 
 -12   4   5 250.895 11.2213   1 
   4   4   5 177.186 8.45410  -2 
 -10   4   5 177.186 8.45410   1 
   2   4   5 295.665 15.3855  -2 
  -8   4   5 295.665 15.3855   1 
   0   4   5 104.539 5.45786  -2 
  -6   4   5 104.539 5.45786   1 
  -2   4   5 178.198 6.39026  -2 
  -4   4   5 178.198 6.39026   1 
  -4   4   5 188.564 7.50262  -2 
  -2   4   5 188.564 7.50262   1 
  -6   4   5 114.620 6.16268  -2 
   0   4   5 114.620 6.16268   1 
  -8   4   5 327.240 12.3041  -2 
   2   4   5 327.240 12.3041   1 
 -10   4   5 204.663 9.73341  -2 
   4   4   5 204.663 9.73341   1 
  12   0   6 54.8553 6.23420  -2 
 -18   0   6 54.8553 6.23420   1 
  10   0   6 35.9082 3.29510  -2 
 -16   0   6 35.9082 3.29510   1 
   8   0   6 687.868 34.2771  -2 
 -14   0   6 687.868 34.2771   1 
   6   0   6 22.5203 3.12073  -2 
 -12   0   6 22.5203 3.12073   1 
   4   0   6 1243.40 48.1722  -2 
 -10   0   6 1243.40 48.1722   1 
   0   0   6 1743.96 58.2274  -2 
  -6   0   6 1743.96 58.2274   1 
  -2   0   6 1284.99 43.0379  -2 
  -4   0   6 1284.99 43.0379   1 
  -4   0   6 603.987 20.5183  -2 
  -2   0   6 603.987 20.5183   1 
  -6   0   6 2154.43 101.845  -2 
   0   0   6 2154.43 101.845   1 
  -8   0   6 96.5949 5.38044  -2 
   2   0   6 96.5949 5.38044   1 
 -10   0   6 701.529 48.5034  -2 
   4   0   6 701.529 48.5034   1 
 -12   0   6 67.7440 5.46307  -2 
   6   0   6 67.7440 5.46307   1 
 -14   0   6 297.074 12.4837  -2 
   8   0   6 297.074 12.4837   1 
 -16   0   6 38.0360 4.74048  -2 
  10   0   6 38.0360 4.74048   1 
 -18   0   6 -0.6997 2.62878  -2 
  12   0   6 -0.6997 2.62878   1 
  13   1   6 -0.8126 3.64664  -2 
 -19   1   6 -0.8126 3.64664   1 
  11   1   6 134.864 5.59010  -2 
 -17   1   6 134.864 5.59010   1 
   9   1   6 113.818 5.06860  -2 
 -15   1   6 113.818 5.06860   1 
   7   1   6 477.772 15.0362  -2 
 -13   1   6 477.772 15.0362   1 
   5   1   6 636.853 19.7108  -2 
 -11   1   6 636.853 19.7108   1 
   3   1   6 321.146 13.0253  -2 
  -9   1   6 321.146 13.0253   1 
   1   1   6 1937.26 63.5632  -2 
  -7   1   6 1937.26 63.5632   1 
  -1   1   6 83.7249 4.00307  -2 
  -5   1   6 83.7249 4.00307   1 
  -3   1   6 2317.38 78.2398  -2 
  -3   1   6 2317.38 78.2398   1 
  -5   1   6 352.580 9.89743  -2 
  -1   1   6 352.580 9.89743   1 
  -7   1   6 1308.00 43.5544  -2 
   1   1   6 1308.00 43.5544   1 
  -9   1   6 630.665 21.5899  -2 
   3   1   6 630.665 21.5899   1 
 -11   1   6 257.187 10.8116  -2 
   5   1   6 257.187 10.8116   1 
 -13   1   6 488.989 24.4432  -2 
   7   1   6 488.989 24.4432   1 
 -15   1   6 19.1981 2.24950  -2 
   9   1   6 19.1981 2.24950   1 
 -17   1   6 65.1188 4.56716  -2 
  11   1   6 65.1188 4.56716   1 
 -19   1   6 -3.0028 5.28608  -2 
  13   1   6 -3.0028 5.28608   1 
 -18   2   6 38.9195 2.23550   1 
  10   2   6 21.9071 1.97534  -2 
 -16   2   6 21.9071 1.97534   1 
   8   2   6 448.276 14.3520  -2 
 -14   2   6 448.276 14.3520   1 
   6   2   6 18.0178 1.68566  -2 
 -12   2   6 18.0178 1.68566   1 
   4   2   6 936.989 28.7861  -2 
 -10   2   6 936.989 28.7861   1 
   2   2   6 334.450 11.9892  -2 
  -8   2   6 334.450 11.9892   1 
   0   2   6 1297.51 44.2543  -2 
  -6   2   6 1297.51 44.2543   1 
  -2   2   6 954.530 37.7128  -2 
  -4   2   6 954.530 37.7128   1 
  -4   2   6 446.556 18.1940  -2 
  -2   2   6 446.556 18.1940   1 
  -6   2   6 1500.67 51.0436  -2 
   0   2   6 1500.67 51.0436   1 
  -8   2   6 59.5811 3.02618  -2 
   2   2   6 59.5811 3.02618   1 
 -10   2   6 797.425 27.3089  -2 
   4   2   6 797.425 27.3089   1 
 -12   2   6 67.8637 4.13415  -2 
   6   2   6 67.8637 4.13415   1 
 -14   2   6 248.253 11.1356  -2 
   8   2   6 248.253 11.1356   1 
 -16   2   6 29.0912 6.76455  -2 
  10   2   6 29.0912 6.76455   1 
   9   3   6 54.4536 6.33824  -2 
 -15   3   6 54.4536 6.33824   1 
   7   3   6 267.178 11.4917  -2 
 -13   3   6 267.178 11.4917   1 
   5   3   6 381.024 13.7316  -2 
 -11   3   6 381.024 13.7316   1 
   3   3   6 170.043 6.75976  -2 
  -9   3   6 170.043 6.75976   1 
   1   3   6 1075.34 32.7551  -2 
  -7   3   6 1075.34 32.7551   1 
  -1   3   6 44.7773 2.35356  -2 
  -5   3   6 44.7773 2.35356   1 
  -3   3   6 1145.39 39.3968  -2 
  -3   3   6 1145.39 39.3968   1 
  -5   3   6 194.460 8.82966  -2 
  -1   3   6 194.460 8.82966   1 
  -7   3   6 723.347 29.2474  -2 
   1   3   6 723.347 29.2474   1 
  -9   3   6 376.509 16.0833  -2 
   3   3   6 376.509 16.0833   1 
 -11   3   6 158.819 7.89217  -2 
   5   3   6 158.819 7.89217   1 
 -13   3   6 239.317 13.6244  -2 
   7   3   6 239.317 13.6244   1 
 -15   3   6 15.7067 5.35132  -2 
   9   3   6 15.7067 5.35132   1 
   4   4   6 427.169 31.5389  -2 
 -10   4   6 427.169 31.5389   1 
   0   4   6 520.112 26.7217  -2 
  -6   4   6 520.112 26.7217   1 
  -2   4   6 432.502 15.5824  -2 
  -4   4   6 432.502 15.5824   1 
  -4   4   6 198.664 9.11475  -2 
  -2   4   6 198.664 9.11475   1 
  -6   4   6 596.605 24.4167  -2 
   0   4   6 596.605 24.4167   1 
  -8   4   6 35.9922 6.07222  -2 
   2   4   6 35.9922 6.07222   1 
  10   0   7 152.334 12.7055  -2 
 -18   0   7 152.334 12.7055   1 
   8   0   7 160.682 9.31521  -2 
 -16   0   7 160.682 9.31521   1 
   6   0   7 612.214 30.6781  -2 
 -14   0   7 612.214 30.6781   1 
   4   0   7 1140.86 55.8394  -2 
 -12   0   7 1140.86 55.8394   1 
   2   0   7 20.3012 2.29767  -2 
 -10   0   7 20.3012 2.29767   1 
   0   0   7 114.389 9.32046  -2 
  -8   0   7 114.389 9.32046   1 
  -2   0   7 559.908 22.3245  -2 
  -6   0   7 559.908 22.3245   1 
  -4   0   7 355.018 14.4210  -2 
  -4   0   7 355.018 14.4210   1 
  -6   0   7 706.099 34.0523  -2 
  -2   0   7 706.099 34.0523   1 
  -8   0   7 165.713 12.6920  -2 
   0   0   7 165.713 12.6920   1 
 -10   0   7 12.5080 1.79056  -2 
   2   0   7 12.5080 1.79056   1 
 -12   0   7 914.091 36.1038  -2 
   4   0   7 914.091 36.1038   1 
 -14   0   7 871.954 42.2722  -2 
   6   0   7 871.954 42.2722   1 
 -16   0   7 110.151 5.35812  -2 
   8   0   7 110.151 5.35812   1 
 -18   0   7 34.7936 4.29098  -2 
  10   0   7 34.7936 4.29098   1 
   9   1   7 114.614 5.36057  -2 
 -17   1   7 114.614 5.36057   1 
   7   1   7 30.3771 2.27462  -2 
 -15   1   7 30.3771 2.27462   1 
   5   1   7 1127.42 39.1387  -2 
 -13   1   7 1127.42 39.1387   1 
   3   1   7 197.949 7.70745  -2 
 -11   1   7 197.949 7.70745   1 
   1   1   7 32.9126 1.88967  -2 
  -9   1   7 32.9126 1.88967   1 
  -1   1   7 278.296 9.06008  -2 
  -7   1   7 278.296 9.06008   1 
  -3   1   7 248.050 10.4716  -2 
  -5   1   7 248.050 10.4716   1 
  -5   1   7 298.002 10.5609  -2 
  -3   1   7 298.002 10.5609   1 
  -7   1   7 382.068 11.7927  -2 
  -1   1   7 382.068 11.7927   1 
  -9   1   7 45.3051 2.67837  -2 
   1   1   7 45.3051 2.67837   1 
 -11   1   7 82.7455 4.17502  -2 
   3   1   7 82.7455 4.17502   1 
 -13   1   7 1224.32 47.6778  -2 
   5   1   7 1224.32 47.6778   1 
 -15   1   7 31.3061 2.99028  -2 
   7   1   7 31.3061 2.99028   1 
 -17   1   7 183.018 10.7913  -2 
   9   1   7 183.018 10.7913   1 
   8   2   7 201.006 10.5693  -2 
 -16   2   7 201.006 10.5693   1 
   6   2   7 410.138 13.1962  -2 
 -14   2   7 410.138 13.1962   1 
   4   2   7 753.248 23.4021  -2 
 -12   2   7 753.248 23.4021   1 
   2   2   7 65.9410 2.89171  -2 
 -10   2   7 65.9410 2.89171   1 
   0   2   7 149.295 5.29146  -2 
  -8   2   7 149.295 5.29146   1 
  -2   2   7 414.839 14.8230  -2 
  -6   2   7 414.839 14.8230   1 
  -4   2   7 237.769 8.87506  -2 
  -4   2   7 237.769 8.87506   1 
  -6   2   7 509.403 17.9477  -2 
  -2   2   7 509.403 17.9477   1 
  -8   2   7 167.632 7.68468  -2 
   0   2   7 167.632 7.68468   1 
 -10   2   7 75.6674 5.17606  -2 
   2   2   7 75.6674 5.17606   1 
 -12   2   7 679.910 27.5600  -2 
   4   2   7 679.910 27.5600   1 
 -14   2   7 586.547 23.7826  -2 
   6   2   7 586.547 23.7826   1 
 -16   2   7 175.696 13.7758  -2 
   8   2   7 175.696 13.7758   1 
   5   3   7 521.892 25.7655  -2 
 -13   3   7 521.892 25.7655   1 
   3   3   7 110.110 6.67845  -2 
 -11   3   7 110.110 6.67845   1 
   1   3   7 134.865 5.69023  -2 
  -9   3   7 134.865 5.69023   1 
  -1   3   7 201.370 6.99743  -2 
  -7   3   7 201.370 6.99743   1 
  -3   3   7 141.583 6.81627  -2 
  -5   3   7 141.583 6.81627   1 
  -5   3   7 145.494 6.03434  -2 
  -3   3   7 145.494 6.03434   1 
  -7   3   7 225.113 12.3259  -2 
  -1   3   7 225.113 12.3259   1 
  -9   3   7 171.810 10.1344  -2 
   1   3   7 171.810 10.1344   1 
 -11   3   7 62.5785 6.74136  -2 
   3   3   7 62.5785 6.74136   1 
 -13   3   7 620.739 44.6823  -2 
   5   3   7 620.739 44.6823   1 
  -2   4   7 172.825 8.26276  -2 
  -6   4   7 172.825 8.26276   1 
  -4   4   7 79.3984 5.71826  -2 
  -4   4   7 79.3984 5.71826   1 
  -6   4   7 150.973 8.85452  -2 
  -2   4   7 150.973 8.85452   1 
   6   0   8 493.770 25.1959  -2 
 -14   0   8 493.770 25.1959   1 
   4   0   8 341.957 17.8808  -2 
 -12   0   8 341.957 17.8808   1 
   2   0   8 83.0000 5.42254  -2 
 -10   0   8 83.0000 5.42254   1 
   0   0   8 1768.00 85.7697  -2 
  -8   0   8 1768.00 85.7697   1 
  -2   0   8 105.019 9.07085  -2 
  -6   0   8 105.019 9.07085   1 
  -4   0   8 996.598 69.3940  -2 
  -4   0   8 996.598 69.3940   1 
  -6   0   8 510.643 25.0725  -2 
  -2   0   8 510.643 25.0725   1 
  -8   0   8 1168.69 55.8939  -2 
   0   0   8 1168.69 55.8939   1 
 -10   0   8 254.842 13.2627  -2 
   2   0   8 254.842 13.2627   1 
 -12   0   8 76.7531 3.89641  -2 
   4   0   8 76.7531 3.89641   1 
 -14   0   8 492.982 24.6862  -2 
   6   0   8 492.982 24.6862   1 
 -16   0   8 34.9295 4.43043  -2 
   8   0   8 34.9295 4.43043   1 
   7   1   8 458.554 22.3277  -2 
 -15   1   8 458.554 22.3277   1 
   5   1   8 38.3803 2.83512  -2 
 -13   1   8 38.3803 2.83512   1 
   3   1   8 592.984 21.1321  -2 
 -11   1   8 592.984 21.1321   1 
   1   1   8 440.140 13.9604  -2 
  -9   1   8 440.140 13.9604   1 
  -1   1   8 1140.34 39.0574  -2 
  -7   1   8 1140.34 39.0574   1 
  -3   1   8 626.683 21.8633  -2 
  -5   1   8 626.683 21.8633   1 
  -5   1   8 200.526 7.61066  -2 
  -3   1   8 200.526 7.61066   1 
  -7   1   8 1455.79 49.0293  -2 
  -1   1   8 1455.79 49.0293   1 
  -9   1   8 95.4201 4.76437  -2 
   1   1   8 95.4201 4.76437   1 
 -11   1   8 436.321 15.3827  -2 
   3   1   8 436.321 15.3827   1 
 -13   1   8 131.729 5.45320  -2 
   5   1   8 131.729 5.45320   1 
 -15   1   8 301.912 21.8983  -2 
   7   1   8 301.912 21.8983   1 
   6   2   8 298.584 12.6744  -2 
 -14   2   8 298.584 12.6744   1 
   4   2   8 275.779 14.2042  -2 
 -12   2   8 275.779 14.2042   1 
   2   2   8 87.9397 4.81338  -2 
 -10   2   8 87.9397 4.81338   1 
   0   2   8 1296.55 39.2856  -2 
  -8   2   8 1296.55 39.2856   1 
  -2   2   8 86.9532 4.68227  -2 
  -6   2   8 86.9532 4.68227   1 
  -4   2   8 833.883 28.9155  -2 
  -4   2   8 833.883 28.9155   1 
  -6   2   8 364.798 13.2283  -2 
  -2   2   8 364.798 13.2283   1 
  -8   2   8 840.618 29.1347  -2 
   0   2   8 840.618 29.1347   1 
 -10   2   8 221.464 8.41452  -2 
   2   2   8 221.464 8.41452   1 
 -14   2   8 358.449 25.0187  -2 
   6   2   8 358.449 25.0187   1 
 -11   3   8 348.528 14.7468   1 
   1   3   8 218.588 11.8159  -2 
  -9   3   8 218.588 11.8159   1 
  -1   3   8 529.312 21.7051  -2 
  -7   3   8 529.312 21.7051   1 
  -3   3   8 390.840 20.4204  -2 
  -5   3   8 390.840 20.4204   1 
  -5   3   8 156.248 9.04979  -2 
  -3   3   8 156.248 9.04979   1 
  -7   3   8 771.192 54.5448  -2 
  -1   3   8 771.192 54.5448   1 
   2   0   9 102.279 6.46869  -2 
 -12   0   9 102.279 6.46869   1 
   0   0   9 505.010 25.6401  -2 
 -10   0   9 505.010 25.6401   1 
  -2   0   9 83.6743 4.38030  -2 
  -8   0   9 83.6743 4.38030   1 
  -4   0   9 99.4347 5.96192  -2 
  -6   0   9 99.4347 5.96192   1 
  -6   0   9 55.4069 3.88235  -2 
  -4   0   9 55.4069 3.88235   1 
  -8   0   9 36.6316 3.03497  -2 
  -2   0   9 36.6316 3.03497   1 
 -10   0   9 531.247 26.1671  -2 
   0   0   9 531.247 26.1671   1 
 -12   0   9 118.846 6.91864  -2 
   2   0   9 118.846 6.91864   1 
 -14   0   9 83.4279 7.33283  -2 
   4   0   9 83.4279 7.33283   1 
   3   1   9 31.0131 2.97975  -2 
 -13   1   9 31.0131 2.97975   1 
   1   1   9 314.060 10.2543  -2 
 -11   1   9 314.060 10.2543   1 
  -1   1   9 166.233 6.50015  -2 
  -9   1   9 166.233 6.50015   1 
  -3   1   9 35.3843 2.34545  -2 
  -7   1   9 35.3843 2.34545   1 
  -5   1   9 71.4395 3.41552  -2 
  -5   1   9 71.4395 3.41552   1 
  -7   1   9 12.1019 1.47700  -2 
  -3   1   9 12.1019 1.47700   1 
  -9   1   9 160.237 6.23601  -2 
  -1   1   9 160.237 6.23601   1 
 -11   1   9 429.620 17.3576  -2 
   1   1   9 429.620 17.3576   1 
 -13   1   9 55.0551 3.72596  -2 
   3   1   9 55.0551 3.72596   1 
   2   2   9 93.8072 5.74781  -2 
 -12   2   9 93.8072 5.74781   1 
   0   2   9 311.673 21.5321  -2 
 -10   2   9 311.673 21.5321   1 
  -2   2   9 63.2767 3.71720  -2 
  -8   2   9 63.2767 3.71720   1 
  -4   2   9 102.520 4.57943  -2 
  -6   2   9 102.520 4.57943   1 
  -6   2   9 69.2894 3.90803  -2 
  -4   2   9 69.2894 3.90803   1 
  -8   2   9 40.4094 3.25757  -2 
  -2   2   9 40.4094 3.25757   1 
 -10   2   9 412.738 20.8481  -2 
   0   2   9 412.738 20.8481   1 
 -12   2   9 108.418 7.28938  -2 
   2   2   9 108.418 7.28938   1 
   0   0  10 65.4003 7.45086  -2 
 -10   0  10 65.4003 7.45086   1 
  -4   0  10 1170.70 77.5159  -2 
  -6   0  10 1170.70 77.5159   1 
 -10   0  10 110.444 9.53909  -2 
   0   0  10 110.444 9.53909   1 
  -1   1  10 400.313 20.9260  -2 
  -9   1  10 400.313 20.9260   1 
  -3   1  10 157.549 13.2062  -2 
  -7   1  10 157.549 13.2062   1 
  -5   1  10 1252.20 86.3084  -2 
  -5   1  10 1252.20 86.3084   1 
  -7   1  10 64.8851 6.13657  -2 
  -3   1  10 64.8851 6.13657   1 
   0   0   0    0.00    0.00   0 
; 
_shelx_hkl_checksum   90244 
  
